# Supplementary material for: Differentially Expressed Genes between Carrot Petaloid Cytoplasmic Male Sterile and Maintainer during Floral Development
Source: Sci Rep. 2019 Nov 22;9:17384. doi: 10.1038/s41598-019-53717-x (PMC6874560; doi:10.1038/s41598-019-53717-x)
Supplement: Supplementary file 2 — supplementary tables [file 41598_2019_53717_MOESM2_ESM.xls]

## Sheet: Table S1
Table S1. Annotation of nove transcripts in this work
#GeneID	COG_class	COG_class_annotation	GO_annotation	KEGG_annotation	KEGG_pathway	KOG_class	KOG_class_annotation	Pfam_annotation	Swissprot_annotation	eggNOG_class	eggNOG_class_annotation	nr_annotation
NoveGene_772	[R]	General function prediction only	Cellular Component: nucleus (GO:0005634);; Cellular Component: cytoplasm (GO:0005737);; Biological Process: trichome branching (GO:0010091);; Biological Process: cell growth (GO:0016049);; Biological Process: positive regulation of DNA endoreduplication (GO:0032877);;	K03364|1.69688e-15|cam:101505010|protein FIZZY-RELATED 2-like; K03364 cell division cycle 20-like protein 1, cofactor of APC complex (A)	ko04120:Ubiquitin mediated proteolysis	[DO]	--	--	Protein FIZZY-RELATED 2 GN=F7H19.90 OS=Arabidopsis thaliana (Mouse-ear cress) PE=1 SV=1	D	Cell cycle control, cell division, chromosome partitioning	cell cycle switch protein CCS52A [Pisum sativum]
NoveGene_3356	--	--	--	--	--	[R]	General function prediction only	zinc-binding in reverse transcriptase	Putative ribonuclease H protein At1g65750 GN=At1g65750 OS=Arabidopsis thaliana (Mouse-ear cress) PE=3 SV=1	R	General function prediction only	PREDICTED: putative ribonuclease H protein At1g65750 [Brassica rapa]
NoveGene_1209	--	--	--	--	--	--	--	--	--	--	--	EXS (ERD1/XPR1/SYG1) family protein, putative [Theobroma cacao]
NoveGene_628	--	--	--	--	--	--	--	F-box domain;; F-box-like	Putative F-box protein At4g22180 GN=At4g22180 OS=Arabidopsis thaliana (Mouse-ear cress) PE=4 SV=3	R	General function prediction only	PREDICTED: F-box/kelch-repeat protein At1g57790-like [Vitis vinifera]
NoveGene_3749	--	--	--	--	--	[T]	Signal transduction mechanisms	--	Mitogen-activated protein kinase kinase 2 GN=F27B13.50 OS=Arabidopsis thaliana (Mouse-ear cress) PE=1 SV=2	--	--	--
NoveGene_5089	--	--	--	--	--	[G]	Carbohydrate transport and metabolism	--	ABC transporter G family member 37 GN=F4P12.180 OS=Arabidopsis thaliana (Mouse-ear cress) PE=2 SV=1	S	Function unknown	PREDICTED: uncharacterized protein C9orf78 [Populus euphratica]
NoveGene_1283	--	--	Molecular Function: ATP binding (GO:0005524);; Cellular Component: chloroplast stroma (GO:0009570);; Molecular Function: nucleoside-triphosphatase activity (GO:0017111);;	--	--	--	--	--	Protein Ycf2 {ECO:0000255|HAMAP-Rule:MF_01330} OS=Panax ginseng (Korean ginseng) PE=3 SV=1	--	--	Ycf2 [Panax ginseng]
NoveGene_208	--	--	--	--	--	--	--	--	--	--	--	hypothetical protein L484_024236 [Morus notabilis]
NoveGene_1878	[KAD]	--	--	--	--	--	--	Protein of unknown function (DUF2921);; Myb-like DNA-binding domain;; Myb-like DNA-binding domain;; Myb-like DNA-binding domain;; Protein of unknown function (DUF2921);; Protein of unknown function (DUF2921)	Transcription factor MYB32 GN=MYB32 OS=Arabidopsis thaliana (Mouse-ear cress) PE=2 SV=1	S	Function unknown	PREDICTED: uncharacterized protein LOC105177084 [Sesamum indicum]
NoveGene_684	--	--	Cellular Component: plasma membrane (GO:0005886);; Biological Process: defense response (GO:0006952);;	--	--	[T]	Signal transduction mechanisms	--	Disease resistance RPP8-like protein 3 GN=RPP8L3 OS=Arabidopsis thaliana (Mouse-ear cress) PE=2 SV=1	T	Signal transduction mechanisms	PREDICTED: disease resistance RPP8-like protein 3 [Sesamum indicum]
NoveGene_1262	[C]	Energy production and conversion	Cellular Component: mitochondrial inner membrane (GO:0005743);; Biological Process: proton transport (GO:0015992);; Molecular Function: nucleoside-triphosphatase activity (GO:0017111);; Cellular Component: mitochondrial membrane part (GO:0044455);; Cellular Component: proton-transporting ATP synthase complex, catalytic core F(1) (GO:0045261);; Biological Process: ATP metabolic process (GO:0046034…	K02133|1.02848e-14|pmum:103338823|ATP synthase subunit beta, mitochondrial; K02133 F-type H+-transporting ATPase subunit beta [EC:3.6.3.14] (A)	ko00190:Oxidative phosphorylation	[C]	Energy production and conversion	--	ATP synthase subunit beta, mitochondrial (Precursor) GN=ATPB OS=Daucus carota (Wild carrot) PE=3 SV=1	C	Energy production and conversion	RecName: Full=ATP synthase subunit beta, mitochondrial; Flags: Precursor [Daucus carota]
NoveGene_1938	--	--	--	--	--	--	--	--	Cellulose synthase-like protein B1 GN=CSLB1 OS=Arabidopsis thaliana (Mouse-ear cress) PE=2 SV=2	S	Function unknown	hypothetical protein PHAVU_005G116700g [Phaseolus vulgaris]
NoveGene_2385	--	--	--	--	--	--	--	--	--	--	--	conserved hypothetical protein [Ricinus communis]
NoveGene_3333	--	--	--	--	--	[R]	General function prediction only	--	Zinc finger CCCH domain-containing protein 67 GN=At5g63260 OS=Arabidopsis thaliana (Mouse-ear cress) PE=2 SV=2	R	General function prediction only	PREDICTED: zinc finger CCCH domain-containing protein 43-like [Glycine max]
NoveGene_3719	--	--	--	K11593|2.08795e-06|mdm:103427265|protein argonaute 4-like; K11593 eukaryotic translation initiation factor 2C (A)	--	--	--	--	--	--	--	hypothetical protein JCGZ_17264 [Jatropha curcas]
NoveGene_4723	[MR]	--	Biological Process: metabolic process (GO:0008152);; Cellular Component: chloroplast (GO:0009507);; Molecular Function: muconate cycloisomerase activity (GO:0018849);;	--	--	--	--	Enolase C-terminal domain-like;; Methylaspartate ammonia-lyase C-terminus	L-Ala-D/L-amino acid epimerase GN=POPTR_0012s05040g OS=Populus trichocarpa (Western balsam poplar) PE=3 SV=2	S	Function unknown	hypothetical protein JCGZ_10719 [Jatropha curcas]
NoveGene_33	[A]	RNA processing and modification	Cellular Component: nucleus (GO:0005634);;	K12829|5.26347e-145|pvu:PHAVU_006G188200g|hypothetical protein; K12829 splicing factor 3B subunit 2 (A)	ko03040:Spliceosome	[A]	RNA processing and modification	Domain of unknown function (DUF382);; PSP	--	A	RNA processing and modification	unnamed protein product [Coffea canephora]
NoveGene_2270	--	--	--	--	--	--	--	--	Pentatricopeptide repeat-containing protein At2g30100, chloroplastic (Precursor) GN=At2g30100 OS=Arabidopsis thaliana (Mouse-ear cress) PE=2 SV=2	S	Function unknown	hypothetical protein JCGZ_17377 [Jatropha curcas]
NoveGene_3830	[J]	Translation, ribosomal structure and biogenesis	Biological Process: mRNA splicing, via spliceosome (GO:0000398);;	K12844|1.9209e-172|sot:102587736|U4/U6 small nuclear ribonucleoprotein Prp31-like; K12844 U4/U6 small nuclear ribonucleoprotein PRP31 (A)	ko03040:Spliceosome	[A]	RNA processing and modification	Putative snoRNA binding domain;; Prp31 C terminal domain;; NOSIC (NUC001) domain	Probable nucleolar protein 5-2 GN=T12H1.2 OS=Arabidopsis thaliana (Mouse-ear cress) PE=2 SV=1	A	RNA processing and modification	PREDICTED: U4/U6 small nuclear ribonucleoprotein Prp31 [Eucalyptus grandis]
NoveGene_43	--	--	--	--	--	--	--	Protein of unknown function (DUF1218)	--	S	Function unknown	PREDICTED: uncharacterized protein LOC104111188 [Nicotiana tomentosiformis]
NoveGene_1330	--	--	Biological Process: rRNA processing (GO:0006364);; Biological Process: tRNA metabolic process (GO:0006399);; Cellular Component: chloroplast (GO:0009507);; Biological Process: chloroplast organization (GO:0009658);; Biological Process: isopentenyl diphosphate biosynthetic process, methylerythritol 4-phosphate pathway (GO:0019288);; Biological Process: protein targeting to chloroplast (GO:0045036)…	--	--	--	--	--	Rhodanese-like domain-containing protein 11, chloroplastic (Precursor) GN=STR11 OS=Arabidopsis thaliana (Mouse-ear cress) PE=2 SV=1	R	General function prediction only	PREDICTED: rhodanese-like domain-containing protein 11, chloroplastic [Nelumbo nucifera]
NoveGene_1316	[F]	Nucleotide transport and metabolism	Cellular Component: plastid (GO:0009536);; Molecular Function: oxidoreductase activity, acting on the CH-CH group of donors (GO:0016627);; Biological Process: nucleobase-containing small molecule metabolic process (GO:0055086);; Biological Process: pyrimidine-containing compound metabolic process (GO:0072527);;	K00207|1.08616e-44|atr:s00176p00027530|AMTR_s00176p00027530; hypothetical protein; K00207 dihydropyrimidine dehydrogenase (NADP+) [EC:1.3.1.2] (A)	ko00240:Pyrimidine metabolism;ko00410:beta-Alanine metabolism;ko00770:Pantothenate and CoA biosynthesis	[F]	Nucleotide transport and metabolism	--	--	F	Nucleotide transport and metabolism	hypothetical protein CICLE_v10020301mg [Citrus clementina]
NoveGene_3392	--	--	Molecular Function: DNA binding (GO:0003677);; Molecular Function: chromatin binding (GO:0003682);; Cellular Component: nucleus (GO:0005634);; Biological Process: gravitropism (GO:0009630);; Biological Process: embryo development ending in seed dormancy (GO:0009793);; Biological Process: response to red light (GO:0010114);;	--	--	[O]	Posttranslational modification, protein turnover, chaperones	Myb-like DNA-binding domain	Protein RADIALIS-like 6 GN=F22H5.3 OS=Arabidopsis thaliana (Mouse-ear cress) PE=2 SV=1	O	Posttranslational modification, protein turnover, chaperones	PREDICTED: protein RADIALIS-like 3 [Vitis vinifera]
NoveGene_1158	--	--	Molecular Function: DNA binding (GO:0003677);; Molecular Function: ATP binding (GO:0005524);; Biological Process: ATP catabolic process (GO:0006200);; Molecular Function: substrate-specific transmembrane transporter activity (GO:0022891);; Molecular Function: ATPase activity, coupled to transmembrane movement of substances (GO:0042626);; Molecular Function: protein dimerization activity (GO:00469…	--	--	[Q]	Secondary metabolites biosynthesis, transport and catabolism	ABC-transporter extracellular N-terminal	Pleiotropic drug resistance protein 4 OS=Oryza sativa subsp. japonica (Rice) PE=2 SV=1	Q	Secondary metabolites biosynthesis, transport and catabolism	hypothetical protein VITISV_017354 [Vitis vinifera]
NoveGene_4873	--	--	Molecular Function: DNA binding (GO:0003677);; Molecular Function: sequence-specific DNA binding transcription factor activity (GO:0003700);; Molecular Function: translation initiation factor activity (GO:0003743);; Cellular Component: nucleus (GO:0005634);; Cellular Component: cytoplasm (GO:0005737);; Biological Process: methylation-dependent chromatin silencing (GO:0006346);; Biological Process…	K11593|7.33953e-34|mtr:MTR_3g101730|Protein argonaute 1B; K11593 eukaryotic translation initiation factor 2C (A)	--	[J]	Translation, ribosomal structure and biogenesis	Piwi domain	Protein argonaute 10 GN=MQD19.17 OS=Arabidopsis thaliana (Mouse-ear cress) PE=2 SV=1	J	Translation, ribosomal structure and biogenesis	putative argonaute family protein [Zea mays]
NoveGene_4822	--	--	Cellular Component: mitochondrion (GO:0005739);; Cellular Component: plastid (GO:0009536);;	--	--	--	--	--	Mitochondrial import receptor subunit TOM5 homolog GN=TOM5 OS=Arabidopsis thaliana (Mouse-ear cress) PE=1 SV=3	U	Intracellular trafficking, secretion, and vesicular transport	PREDICTED: mitochondrial import receptor subunit TOM5 homolog [Solanum lycopersicum]
NoveGene_4168	--	--	--	--	--	--	--	Protein of unknown function (DUF3049)	--	S	Function unknown	hypothetical protein glysoja_022708 [Glycine soja]
NoveGene_2287	--	--	--	--	--	--	--	--	--	U	Intracellular trafficking, secretion, and vesicular transport	Dynamin-related protein 4C [Glycine soja]
NoveGene_4779	--	--	Cellular Component: mitochondrial outer membrane translocase complex (GO:0005742);; Cellular Component: integral component of membrane (GO:0016021);; Biological Process: protein import into mitochondrial outer membrane (GO:0045040);;	--	--	--	--	Plant specific mitochondrial import receptor subunit TOM20	Mitochondrial import receptor subunit TOM20 GN=TOM20 OS=Solanum tuberosum (Potato) PE=1 SV=1	U	Intracellular trafficking, secretion, and vesicular transport	PREDICTED: mitochondrial import receptor subunit TOM20-like [Solanum tuberosum]
NoveGene_4091	--	--	Molecular Function: NADPH:quinone reductase activity (GO:0003960);; Molecular Function: zinc ion binding (GO:0008270);; Biological Process: oxidation-reduction process (GO:0055114);;	--	--	[CR]	--	--	Pentatricopeptide repeat-containing protein At3g06920 GN=At3g06920 OS=Arabidopsis thaliana (Mouse-ear cress) PE=2 SV=1	Q	Secondary metabolites biosynthesis, transport and catabolism	PREDICTED: quinone oxidoreductase-like protein 2 homolog [Cicer arietinum]
NoveGene_758	--	--	Molecular Function: RNA binding (GO:0003723);; Molecular Function: polynucleotide adenylyltransferase activity (GO:0004652);; Cellular Component: nucleus (GO:0005634);; Biological Process: RNA polyadenylation (GO:0043631);;	K14376|0|vvi:100263460|nuclear poly(A) polymerase 4-like; K14376 poly(A) polymerase [EC:2.7.7.19] (A)	ko03015:mRNA surveillance pathway	[A]	RNA processing and modification	Poly(A) polymerase predicted RNA binding domain;; Poly(A) polymerase central domain;; Poly(A) polymerase central domain	Nuclear poly(A) polymerase 4 {ECO:0000303|PubMed:18479511} OS=Arabidopsis thaliana (Mouse-ear cress) PE=1 SV=1	A	RNA processing and modification	PREDICTED: nuclear poly(A) polymerase 4-like isoform X2 [Vitis vinifera]
NoveGene_2846	[RTKL]	--	--	--	--	--	--	Protein kinase domain;; Protein tyrosine kinase	G-type lectin S-receptor-like serine/threonine-protein kinase At4g27290 (Precursor) GN=At4g27290 OS=Arabidopsis thaliana (Mouse-ear cress) PE=3 SV=4	T	Signal transduction mechanisms	hypothetical protein EUGRSUZ_F03369 [Eucalyptus grandis]
NoveGene_1915	--	--	Biological Process: organ growth (GO:0035265);; Biological Process: protein complex disassembly (GO:0043241);;	K15627|4.4122e-12|csv:101227803|tether containing UBX domain for GLUT4-like; K15627 tether containing UBX domain for GLUT4 (A)	--	--	--	--	--	O	Posttranslational modification, protein turnover, chaperones	PREDICTED: tether containing UBX domain for GLUT4-like [Cucumis sativus]
NoveGene_1917	--	--	--	--	--	--	--	--	--	S	Function unknown	DNA binding protein, putative [Ricinus communis]
NoveGene_4685	[QR]	--	Biological Process: lignin biosynthetic process (GO:0009809);; Molecular Function: catechol O-methyltransferase activity (GO:0016206);; Biological Process: methylation (GO:0032259);; Molecular Function: protein dimerization activity (GO:0046983);; Molecular Function: caffeate O-methyltransferase activity (GO:0047763);;	K13066|1.68977e-41|mdm:103443723|caffeic acid 3-O-methyltransferase-like; K13066 caffeic acid 3-O-methyltransferase [EC:2.1.1.68] (A)	ko00940:Phenylpropanoid biosynthesis	[R]	General function prediction only	O-methyltransferase	Caffeic acid 3-O-methyltransferase 1 GN=COMT1 OS=Ocimum basilicum (Sweet basil) PE=2 SV=1	R	General function prediction only	RecName: Full=Caffeic acid 3-O-methyltransferase 1; Short=CAOMT-1; Short=COMT-1; AltName: Full=S-adenosysl-L-methionine:caffeic acid 3-O-methyltransferase 1 [Ocimum basilicum]
NoveGene_4119	--	--	--	K11292|5.51835e-09|sot:102584212|transcription elongation factor SPT6-like; K11292 transcription elongation factor SPT6 (A)	--	--	--	--	--	K	Transcription	PREDICTED: transcription elongation factor SPT6 [Nicotiana sylvestris]
NoveGene_3365	[U]	Intracellular trafficking, secretion, and vesicular transport	--	K14006|0|sly:101255531|protein transport protein SEC23; K14006 protein transport protein SEC23 (A)	ko04141:Protein processing in endoplasmic reticulum	[U]	Intracellular trafficking, secretion, and vesicular transport	Sec23/Sec24 trunk domain;; Sec23/Sec24 beta-sandwich domain;; Sec23/Sec24 zinc finger;; Sec23/Sec24 helical domain;; Gelsolin repeat	--	U	Intracellular trafficking, secretion, and vesicular transport	PREDICTED: protein transport protein SEC23 isoform X1 [Sesamum indicum]
NoveGene_1856	[RTKL]	--	Molecular Function: nucleotide binding (GO:0000166);; Molecular Function: protein kinase activity (GO:0004672);; Biological Process: phosphorylation (GO:0016310);;	K13430|1.69074e-170|sot:102584664|serine/threonine-protein kinase PBS1-like; K13430 serine/threonine-protein kinase PBS1 [EC:2.7.11.1] (A)	ko04626:Plant-pathogen interaction	[T]	Signal transduction mechanisms	Protein kinase domain;; Protein tyrosine kinase	Serine/threonine-protein kinase PBS1 GN=PBS1 OS=Arabidopsis thaliana (Mouse-ear cress) PE=1 SV=1	T	Signal transduction mechanisms	PREDICTED: serine/threonine-protein kinase PBS1-like [Nicotiana sylvestris]
NoveGene_1170	--	--	Molecular Function: hydrolase activity, hydrolyzing O-glycosyl compounds (GO:0004553);; Biological Process: organic substance metabolic process (GO:0071704);;	--	--	[R]	General function prediction only	Glycosyl hydrolases family 18	Pentatricopeptide repeat-containing protein At3g06920 GN=At3g06920 OS=Arabidopsis thaliana (Mouse-ear cress) PE=2 SV=1	G	Carbohydrate transport and metabolism	PREDICTED: pentatricopeptide repeat-containing protein At3g06920 [Vitis vinifera]
NoveGene_2811	--	--	--	--	--	--	--	--	--	S	Function unknown	PREDICTED: uncharacterized protein LOC104603826 [Nelumbo nucifera]
NoveGene_2424	[U]	Intracellular trafficking, secretion, and vesicular transport	Cellular Component: plasma membrane (GO:0005886);; Cellular Component: chloroplast (GO:0009507);; Cellular Component: integral component of membrane (GO:0016021);; Biological Process: vesicle-mediated transport (GO:0016192);;	K08511|8.45433e-99|vvi:100252829|vesicle-associated membrane protein 722; K08511 vesicle-associated membrane protein 72 (A)	--	[U]	Intracellular trafficking, secretion, and vesicular transport	Regulated-SNARE-like domain;; Synaptobrevin	Vesicle-associated membrane protein 722 GN=F25I18.14 OS=Arabidopsis thaliana (Mouse-ear cress) PE=2 SV=2	U	Intracellular trafficking, secretion, and vesicular transport	unnamed protein product [Coffea canephora]
NoveGene_2418	--	--	Molecular Function: serine-type endopeptidase activity (GO:0004252);; Biological Process: proteolysis (GO:0006508);; Cellular Component: external side of plasma membrane (GO:0009897);; Biological Process: stomatal complex morphogenesis (GO:0010103);; Biological Process: regulation of cell proliferation (GO:0042127);; Molecular Function: identical protein binding (GO:0042802);; Biological Process:…	--	--	--	--	--	--	R	General function prediction only	hypothetical protein PRUPE_ppb013559mg, partial [Prunus persica]
NoveGene_1842	--	--	--	--	--	--	--	--	--	S	Function unknown	PREDICTED: uncharacterized protein LOC100853077 [Vitis vinifera]
NoveGene_1845	--	--	Molecular Function: transporter activity (GO:0005215);;	K05387|4.12043e-100|pda:103698939|glutamate receptor 2.8-like; K05387 glutamate receptor, ionotropic, plant (A)	--	[PET]	--	Receptor family ligand binding region;; Periplasmic binding protein	Glutamate receptor 2.3 (Precursor) GN=GLR2.3 OS=Arabidopsis thaliana (Mouse-ear cress) PE=2 SV=1	P	Inorganic ion transport and metabolism	PREDICTED: glutamate receptor 2.7-like [Nelumbo nucifera]
NoveGene_621	--	--	--	--	--	--	--	--	--	S	Function unknown	hypothetical protein L484_023247 [Morus notabilis]
NoveGene_95	[C]	Energy production and conversion	Biological Process: metabolic process (GO:0008152);; Molecular Function: oxidoreductase activity, acting on the aldehyde or oxo group of donors, NAD or NADP as acceptor (GO:0016620);;	K12355|5.57553e-39|rcu:RCOM_1053330|aldehyde dehydrogenase, putative (EC:1.2.1.36); K12355 coniferyl-aldehyde dehydrogenase [EC:1.2.1.68] (A)	ko00940:Phenylpropanoid biosynthesis	[C]	Energy production and conversion	Aldehyde dehydrogenase family	Aldehyde dehydrogenase family 2 member C4 GN=MOB24.3 OS=Arabidopsis thaliana (Mouse-ear cress) PE=1 SV=2	C	Energy production and conversion	PREDICTED: aldehyde dehydrogenase family 2 member C4-like [Beta vulgaris subsp. vulgaris]
NoveGene_3725	--	--	--	--	--	--	--	--	--	S	Function unknown	ERD protein [Vitis amurensis]
NoveGene_3829	--	--	--	--	--	--	--	Helix-loop-helix DNA-binding domain	--	R	General function prediction only	Uncharacterized protein TCM_021144 [Theobroma cacao]
NoveGene_210	--	--	--	--	--	[R]	General function prediction only	--	Putative ribonuclease H protein At1g65750 GN=At1g65750 OS=Arabidopsis thaliana (Mouse-ear cress) PE=3 SV=1	R	General function prediction only	PREDICTED: uncharacterized protein LOC102617255 [Citrus sinensis]
NoveGene_3755	--	--	--	--	--	[R]	General function prediction only	--	F-box protein At1g47056 GN=At1g47056 OS=Arabidopsis thaliana (Mouse-ear cress) PE=2 SV=1	R	General function prediction only	PREDICTED: F-box protein At1g47056-like [Nicotiana tomentosiformis]
NoveGene_98	--	--	--	K14431|4.89553e-14|cit:102617411|transcription factor TGA1-like; K14431 transcription factor TGA (A)	ko04075:Plant hormone signal transduction	--	--	--	TGACG-sequence-specific DNA-binding protein TGA-1A GN=TGA1A OS=Nicotiana tabacum (Common tobacco) PE=1 SV=1	K	Transcription	Transcription factor TGA1 [Morus notabilis]
NoveGene_1924	--	--	--	--	--	--	--	--	--	S	Function unknown	hypothetical protein PRUPE_ppa009094mg [Prunus persica]
NoveGene_665	--	--	--	--	--	--	--	Translation machinery associated TMA7	--	--	--	--
NoveGene_3738	--	--	--	K05715|1.22082e-10|ath:AT3G45090|P-loop containing nucleoside triphosphate hydrolases superfamily protein; K05715 2-phosphoglycerate kinase [EC:2.7.2.-] (A)	--	--	--	--	--	S	Function unknown	hypothetical protein L484_007491 [Morus notabilis]
NoveGene_200	[R]	General function prediction only	--	--	--	[R]	General function prediction only	Domain of unknown function;; Ankyrin repeats (3 copies);; Ankyrin repeats (many copies);; Ankyrin repeats (many copies);; Ankyrin repeat;; Ankyrin repeat	Ankyrin repeat-containing protein At5g02620 GN=At5g02620 OS=Arabidopsis thaliana (Mouse-ear cress) PE=1 SV=1	R	General function prediction only	hypothetical protein VITISV_005610 [Vitis vinifera]
NoveGene_1250	--	--	Molecular Function: hydrolase activity, hydrolyzing O-glycosyl compounds (GO:0004553);; Biological Process: metabolic process (GO:0008152);;	--	--	--	--	--	Endoglucanase 25 GN=K2I5.8 OS=Arabidopsis thaliana (Mouse-ear cress) PE=1 SV=1	R	General function prediction only	PREDICTED: endoglucanase 12-like [Nelumbo nucifera]
NoveGene_2408	--	--	Cellular Component: mitochondrion (GO:0005739);;	--	--	--	--	--	--	O	Posttranslational modification, protein turnover, chaperones	unnamed protein product [Coffea canephora]
NoveGene_1185	[E]	Amino acid transport and metabolism	Molecular Function: catalytic activity (GO:0003824);; Biological Process: nitrogen compound metabolic process (GO:0006807);;	K01915|6.97929e-19|atr:s00006p00241880|AMTR_s00006p00241880; hypothetical protein; K01915 glutamine synthetase [EC:6.3.1.2] (A)	ko00250:Alanine, aspartate and glutamate metabolism;ko00330:Arginine and proline metabolism;ko00630:Glyoxylate and dicarboxylate metabolism;ko00910:Nitrogen metabolism;ko01230:Biosynthesis of amino acids	[E]	Amino acid transport and metabolism	--	Glutamine synthetase OS=Lactuca sativa (Garden lettuce) PE=2 SV=2	E	Amino acid transport and metabolism	RecName: Full=Glutamine synthetase; AltName: Full=GS(1); AltName: Full=Glutamate--ammonia ligase [Lactuca sativa]
NoveGene_633	[IQ]	--	Molecular Function: oxidoreductase activity (GO:0016491);; Molecular Function: ligase activity (GO:0016874);; Biological Process: single-organism metabolic process (GO:0044710);;	K01904|0|pxb:103947702|4-coumarate--CoA ligase-like 7; K01904 4-coumarate--CoA ligase [EC:6.2.1.12] (A)	ko00130:Ubiquinone and other terpenoid-quinone biosynthesis;ko00360:Phenylalanine metabolism;ko00940:Phenylpropanoid biosynthesis	[I]	Lipid transport and metabolism	AMP-binding enzyme;; AMP-binding enzyme	4-coumarate--CoA ligase-like 7 GN=4CLL7 OS=Arabidopsis thaliana (Mouse-ear cress) PE=1 SV=1	I	Lipid transport and metabolism	CCL7 [Humulus lupulus]
NoveGene_197	--	--	--	--	--	--	--	--	--	R	General function prediction only	PREDICTED: uncharacterized protein LOC101232329 [Cucumis sativus]
NoveGene_717	--	--	Molecular Function: ATP binding (GO:0005524);; Biological Process: ATP catabolic process (GO:0006200);; Cellular Component: membrane (GO:0016020);; Molecular Function: ATPase activity (GO:0016887);;	--	--	[Q]	Secondary metabolites biosynthesis, transport and catabolism	ABC-2 type transporter;; ABC-2 family transporter protein	Pleiotropic drug resistance protein 3 GN=PDR3 OS=Nicotiana tabacum (Common tobacco) PE=2 SV=1	Q	Secondary metabolites biosynthesis, transport and catabolism	Pleiotropic drug resistance 9 [Theobroma cacao]
NoveGene_1359	[A]	RNA processing and modification	--	K13288|7.03096e-26|vvi:100251263|oligoribonuclease; K13288 oligoribonuclease [EC:3.1.-.-] (A)	ko03008:Ribosome biogenesis in eukaryotes	[A]	RNA processing and modification	--	Oligoribonuclease GN=At2g26970 OS=Arabidopsis thaliana (Mouse-ear cress) PE=2 SV=2	A	RNA processing and modification	PREDICTED: oligoribonuclease-like [Sesamum indicum]
NoveGene_2427	--	--	--	--	--	--	--	--	--	--	--	PREDICTED: uncharacterized protein LOC104887544 isoform X1 [Beta vulgaris subsp. vulgaris]
NoveGene_2848	--	--	--	--	--	--	--	--	--	S	Function unknown	Uncharacterized protein TCM_011954 [Theobroma cacao]
NoveGene_1195	--	--	--	K12400|5.36874e-49|vvi:100249377|AP-4 complex subunit epsilon; K12400 AP-4 complex subunit epsilon-1 (A)	--	[U]	Intracellular trafficking, secretion, and vesicular transport	--	AP-4 complex subunit epsilon GN=At1g31730 OS=Arabidopsis thaliana (Mouse-ear cress) PE=1 SV=1	U	Intracellular trafficking, secretion, and vesicular transport	PREDICTED: AP-4 complex subunit epsilon isoform X1 [Nicotiana tomentosiformis]
NoveGene_2853	--	--	--	--	--	--	--	--	--	S	Function unknown	unknown [Populus trichocarpa x Populus deltoides]
NoveGene_3759	--	--	Molecular Function: protein kinase activity (GO:0004672);; Biological Process: phosphorylation (GO:0016310);;	--	--	--	--	--	Putative receptor-like protein kinase At3g47110 (Precursor) GN=At3g47110 OS=Arabidopsis thaliana (Mouse-ear cress) PE=3 SV=1	T	Signal transduction mechanisms	PREDICTED: probable LRR receptor-like serine/threonine-protein kinase At3g47570 [Pyrus x bretschneideri]
NoveGene_4686	--	--	Molecular Function: hydrolase activity (GO:0016787);; Molecular Function: organic cyclic compound binding (GO:0097159);; Molecular Function: heterocyclic compound binding (GO:1901363);;	K11592|7.86187e-19|sly:101256737|	--	[A]	RNA processing and modification	--	Endoribonuclease Dicer homolog 2a GN=OJ1785_A05.30 OS=Oryza sativa subsp. japonica (Rice) PE=2 SV=1	A	RNA processing and modification	hypothetical protein MIMGU_mgv1a0003142mg, partial [Erythranthe guttata]
NoveGene_2326	--	--	--	--	--	--	--	--	--	S	Function unknown	PREDICTED: uncharacterized protein LOC100259068 [Vitis vinifera]
NoveGene_732	--	--	Molecular Function: ATP binding (GO:0005524);; Biological Process: cellular protein modification process (GO:0006464);; Molecular Function: small protein activating enzyme activity (GO:0008641);; Molecular Function: ligase activity (GO:0016874);;	K03178|1.03479e-15|cam:101512372|ubiquitin-activating enzyme E1 1-like; K03178 ubiquitin-activating enzyme E1 [EC:6.3.2.19] (A)	ko04120:Ubiquitin mediated proteolysis	[O]	Posttranslational modification, protein turnover, chaperones	--	Ubiquitin-activating enzyme E1 2 GN=UBA2 OS=Arabidopsis thaliana (Mouse-ear cress) PE=1 SV=1	O	Posttranslational modification, protein turnover, chaperones	PREDICTED: ubiquitin-activating enzyme E1 1-like isoform X2 [Cicer arietinum]
NoveGene_2411	--	--	--	--	--	--	--	Plant invertase/pectin methylesterase inhibitor	--	--	--	hypothetical protein JCGZ_14040 [Jatropha curcas]
NoveGene_2849	[LKJ]	--	Molecular Function: RNA binding (GO:0003723);; Molecular Function: ATP binding (GO:0005524);; Molecular Function: ATP-dependent helicase activity (GO:0008026);;	K13179|1.16118e-55|tcc:TCM_014481|P-loop containing nucleoside triphosphate hydrolases superfamily protein isoform 1; K13179 ATP-dependent RNA helicase DDX18/HAS1 [EC:3.6.4.13] (A)	--	[A]	RNA processing and modification	DEAD/DEAH box helicase	DEAD-box ATP-dependent RNA helicase 27 OS=Oryza sativa subsp. japonica (Rice) PE=3 SV=1	A	RNA processing and modification	P-loop containing nucleoside triphosphate hydrolases superfamily protein isoform 1 [Theobroma cacao]
NoveGene_3745	--	--	--	--	--	[R]	General function prediction only	--	F-box protein SKIP19 GN=C6L9.140 OS=Arabidopsis thaliana (Mouse-ear cress) PE=1 SV=1	R	General function prediction only	PREDICTED: F-box protein SKIP19 [Vitis vinifera]
NoveGene_686	--	--	--	K14488|8.61413e-37|sot:102582894|auxin-induced protein X10A-like; K14488 SAUR family protein (A)	ko04075:Plant hormone signal transduction	--	--	--	Auxin-induced protein X10A OS=Glycine max (Soybean) PE=2 SV=1	S	Function unknown	PREDICTED: auxin-induced protein X10A-like [Solanum lycopersicum]
NoveGene_3741	--	--	--	K09422|2.64596e-06|cmo:103482649|protein ODORANT1-like; K09422 myb proto-oncogene protein, plant (A)	--	[K]	Transcription	--	Transcription factor RAX3 GN=T16K5.40 OS=Arabidopsis thaliana (Mouse-ear cress) PE=2 SV=1	--	--	PREDICTED: protein ODORANT1-like [Nelumbo nucifera]
NoveGene_198	--	--	--	--	--	--	--	--	--	S	Function unknown	PREDICTED: uncharacterized protein LOC100254835 [Vitis vinifera]
NoveGene_3389	--	--	--	--	--	--	--	--	--	S	Function unknown	unnamed protein product [Vitis vinifera]
NoveGene_4510	[O]	Posttranslational modification, protein turnover, chaperones	Molecular Function: ATP binding (GO:0005524);; Cellular Component: mitochondrion (GO:0005739);; Cellular Component: chloroplast stroma (GO:0009570);; Cellular Component: thylakoid (GO:0009579);; Biological Process: chloroplast organization (GO:0009658);; Biological Process: embryo development ending in seed dormancy (GO:0009793);; Cellular Component: chloroplast envelope (GO:0009941);; Cellular C…	--	--	[O]	Posttranslational modification, protein turnover, chaperones	--	RuBisCO large subunit-binding protein subunit alpha, chloroplastic (Precursor) OS=Pisum sativum (Garden pea) PE=1 SV=2	O	Posttranslational modification, protein turnover, chaperones	putative rubisco subunit binding-protein alpha subunit [Trifolium pratense]
NoveGene_2348	--	--	--	K18932|4.21862e-09|mtr:MTR_7g114080|Palmitoyltransferase ZDHHC2; K18932 palmitoyltransferase [EC:2.3.1.225] (A)	--	[R]	General function prediction only	--	Probable protein S-acyltransferase 17 GN=PAT17 OS=Arabidopsis thaliana (Mouse-ear cress) PE=2 SV=1	R	General function prediction only	hypothetical protein M569_01378 [Genlisea aurea]
NoveGene_1239	--	--	Biological Process: carbohydrate metabolic process (GO:0005975);; Molecular Function: cellulase activity (GO:0008810);;	--	--	--	--	--	Endoglucanase 9 GN=GLU1 OS=Oryza sativa subsp. japonica (Rice) PE=2 SV=1	R	General function prediction only	PREDICTED: endoglucanase 9-like [Elaeis guineensis]
NoveGene_718	--	--	--	--	--	--	--	Heavy-metal-associated domain	--	--	--	PREDICTED: heavy metal-associated isoprenylated plant protein 26-like [Pyrus x bretschneideri]
NoveGene_2914	[B]	Chromatin structure and dynamics	Cellular Component: vacuole (GO:0005773);;	--	--	--	--	--	Histone H3-like centromeric protein HTR12 GN=F6F3.17 OS=Arabidopsis thaliana (Mouse-ear cress) PE=1 SV=3	R	General function prediction only	centromeric histone H3, partial [Daucus carota]
NoveGene_3820	--	--	--	K01110|7.17366e-12|pda:103705030|phosphatidylinositol 3,4,5-trisphosphate 3-phosphatase and dual-specificity protein phosphatase PTEN-like; K01110 phosphatidylinositol-3,4,5-trisphosphate 3-phosphatase and dual-specificity protein phosphatase PTEN [EC:3.1.3.16 3.1.3.48 3.1.3.67] (A)	ko00562:Inositol phosphate metabolism;ko04070:Phosphatidylinositol signaling system	--	--	--	Pectinesterase 17 (Precursor) GN=F4L23.27 OS=Arabidopsis thaliana (Mouse-ear cress) PE=2 SV=2	T	Signal transduction mechanisms	PREDICTED: phosphatidylinositol 3,4,5-trisphosphate 3-phosphatase and dual-specificity protein phosphatase PTEN-like [Phoenix dactylifera]
NoveGene_1890	--	--	Molecular Function: DNA binding (GO:0003677);; Molecular Function: helicase activity (GO:0004386);; Molecular Function: ATP binding (GO:0005524);; Biological Process: DNA-dependent DNA replication (GO:0006261);; Molecular Function: zinc ion binding (GO:0008270);; Biological Process: DNA mediated transformation (GO:0009294);; Biological Process: double-strand break repair via synthesis-dependent s…	K15505|3.10763e-17|tcc:TCM_041526|DNA/RNA helicase protein isoform 1; K15505 DNA repair protein RAD5 [EC:3.6.4.-] (A)	--	[KL]	--	--	Putative SWI/SNF-related matrix-associated actin-dependent regulator of chromatin subfamily A member 3-like 2 GN=At5g22750 OS=Arabidopsis thaliana (Mouse-ear cress) PE=2 SV=1	R	General function prediction only	DNA/RNA helicase protein isoform 1 [Theobroma cacao]
NoveGene_652	[C]	Energy production and conversion	Molecular Function: fumarate hydratase activity (GO:0004333);; Molecular Function: protein binding (GO:0005515);; Cellular Component: mitochondrion (GO:0005739);; Biological Process: tricarboxylic acid cycle (GO:0006099);; Biological Process: fumarate metabolic process (GO:0006106);; Biological Process: response to oxidative stress (GO:0006979);; Biological Process: response to salt stress (GO:00…	K01679|1.51038e-49|brp:103866371|fumarate hydratase 1, mitochondrial; K01679 fumarate hydratase, class II [EC:4.2.1.2] (A)	ko00020:Citrate cycle (TCA cycle);ko00620:Pyruvate metabolism;ko01200:Carbon metabolism	[C]	Energy production and conversion	Lyase	Fumarate hydratase 1, mitochondrial (Precursor) GN=FUM1 OS=Arabidopsis thaliana (Mouse-ear cress) PE=2 SV=2	C	Energy production and conversion	Fumarate hydratase 1, mitochondrial -like protein [Gossypium arboreum]
NoveGene_3346	--	--	--	--	--	--	--	--	Acyltransferase-like protein At3g26840, chloroplastic (Precursor) GN=At3g26840 OS=Arabidopsis thaliana (Mouse-ear cress) PE=2 SV=1	R	General function prediction only	PREDICTED: acyltransferase-like protein At3g26840, chloroplastic-like isoform X1 [Citrus sinensis]
NoveGene_1879	--	--	Molecular Function: nucleotidyltransferase activity (GO:0016779);;	K00979|4.6885e-16|pxb:103947625|3-deoxy-manno-octulosonate cytidylyltransferase, mitochondrial; K00979 3-deoxy-manno-octulosonate cytidylyltransferase (CMP-KDO synthetase) [EC:2.7.7.38] (A)	--	--	--	--	3-deoxy-manno-octulosonate cytidylyltransferase, mitochondrial (Precursor) GN=F14G24.28 OS=Arabidopsis thaliana (Mouse-ear cress) PE=1 SV=1	M	Cell wall/membrane/envelope biogenesis	PREDICTED: 3-deoxy-manno-octulosonate cytidylyltransferase, mitochondrial [Pyrus x bretschneideri]
NoveGene_662	[P]	Inorganic ion transport and metabolism	Molecular Function: magnesium ion binding (GO:0000287);; Molecular Function: phospholipid-translocating ATPase activity (GO:0004012);; Molecular Function: ATP binding (GO:0005524);; Biological Process: cation transport (GO:0006812);; Biological Process: phospholipid transport (GO:0015914);; Cellular Component: integral component of membrane (GO:0016021);; Molecular Function: cation-transporting A…	K01530|8.56102e-41|fve:101312556|putative phospholipid-transporting ATPase 4-like; K01530 phospholipid-translocating ATPase [EC:3.6.3.1] (A)	--	[R]	General function prediction only	--	Putative phospholipid-transporting ATPase 5 GN=ALA5 OS=Arabidopsis thaliana (Mouse-ear cress) PE=3 SV=1	P	Inorganic ion transport and metabolism	PREDICTED: putative phospholipid-transporting ATPase 4-like [Fragaria vesca subsp. vesca]
NoveGene_1887	--	--	Cellular Component: intracellular (GO:0005622);; Biological Process: cellular protein modification process (GO:0006464);; Biological Process: ubiquitin-dependent protein catabolic process (GO:0006511);;	K08770|9.91554e-59|cam:101495997|polyubiquitin 4-like; K08770 ubiquitin C (A)	--	[OR]	--	--	Ubiquitin (Precursor; Fragment) OS=Hordeum vulgare (Barley) PE=2 SV=1	O	Posttranslational modification, protein turnover, chaperones	ubiquitin [Nicotiana tabacum]
NoveGene_2294	--	--	Cellular Component: mitochondrion (GO:0005739);;	--	--	--	--	--	--	O	Posttranslational modification, protein turnover, chaperones	unnamed protein product [Coffea canephora]
NoveGene_3266	--	--	--	--	--	--	--	--	--	S	Function unknown	hypothetical protein PHAVU_007G035600g [Phaseolus vulgaris]
NoveGene_2837	--	--	Cellular Component: extracellular region (GO:0005576);; Cellular Component: plant-type cell wall (GO:0009505);; Molecular Function: pectinesterase activity (GO:0030599);; Biological Process: pectin catabolic process (GO:0045490);;	K01051|1.02249e-33|pper:PRUPE_ppa023424mg|hypothetical protein; K01051 pectinesterase [EC:3.1.1.11] (A)	ko00040:Pentose and glucuronate interconversions;ko00500:Starch and sucrose metabolism	--	--	--	Pectinesterase QRT1 (Precursor) GN=MDF20.3 OS=Arabidopsis thaliana (Mouse-ear cress) PE=2 SV=1	R	General function prediction only	PREDICTED: pectinesterase QRT1 [Tarenaya hassleriana]
NoveGene_1282	--	--	Cellular Component: cytoplasm (GO:0005737);; Molecular Function: oxidoreductase activity, acting on single donors with incorporation of molecular oxygen, incorporation of two atoms of oxygen (GO:0016702);; Molecular Function: L-ascorbic acid binding (GO:0031418);; Molecular Function: flavone synthase activity (GO:0033759);; Molecular Function: naringenin 3-dioxygenase activity (GO:0045486);; Mole…	K00475|1.11582e-11|vvi:100253950|flavanone 3-dioxygenase-like; K00475 naringenin 3-dioxygenase [EC:1.14.11.9] (A)	ko00941:Flavonoid biosynthesis	[QR]	--	--	Flavanone 3-dioxygenase GN=FHT OS=Petroselinum crispum (Parsley) PE=1 SV=1	Q	Secondary metabolites biosynthesis, transport and catabolism	flavone synthase I [Daucus carota subsp. sativus]
NoveGene_58	[O]	Posttranslational modification, protein turnover, chaperones	--	K14016|4.51005e-21|pop:POPTR_0004s17010g|POPTRDRAFT_648701; hypothetical protein; K14016 ubiquitin fusion degradation protein 1 (A)	ko04141:Protein processing in endoplasmic reticulum	[O]	Posttranslational modification, protein turnover, chaperones	Ubiquitin fusion degradation protein UFD1;; Ubiquitin fusion degradation protein UFD1	--	O	Posttranslational modification, protein turnover, chaperones	unnamed protein product [Coffea canephora]
NoveGene_1876	--	--	--	--	--	--	--	--	--	S	Function unknown	unnamed protein product [Coffea canephora]
NoveGene_2875	--	--	--	K14823|3.71141e-43|gmx:100782432|probable rRNA-processing protein EBP2 homolog; K14823 rRNA-processing protein EBP2 (A)	--	[A]	RNA processing and modification	--	Probable rRNA-processing protein EBP2 homolog GN=At3g22660 OS=Arabidopsis thaliana (Mouse-ear cress) PE=2 SV=1	A	RNA processing and modification	PREDICTED: probable rRNA-processing protein EBP2 homolog [Glycine max]
NoveGene_2881	--	--	--	--	--	[S]	Function unknown	Translation machinery associated TMA7	--	--	--	--
NoveGene_59	--	--	Cellular Component: extracellular region (GO:0005576);; Cellular Component: endosome (GO:0005768);; Cellular Component: Golgi apparatus (GO:0005794);; Cellular Component: trans-Golgi network (GO:0005802);; Cellular Component: plant-type cell wall (GO:0009505);; Cellular Component: integral component of membrane (GO:0016021);;	--	--	[U]	Intracellular trafficking, secretion, and vesicular transport	Endomembrane protein 70	Transmembrane 9 superfamily member 4 {ECO:0000305} (Precursor) OS=Arabidopsis thaliana (Mouse-ear cress) PE=2 SV=1	U	Intracellular trafficking, secretion, and vesicular transport	PREDICTED: putative phagocytic receptor 1b [Camelina sativa]
NoveGene_4725	--	--	--	--	--	[BT]	--	--	Putative lysine-specific demethylase JMJD5 GN=MOE17.12 OS=Arabidopsis thaliana (Mouse-ear cress) PE=2 SV=1	BT	-	PREDICTED: lysine-specific demethylase 8 [Cucumis melo]
NoveGene_4088	--	--	Molecular Function: damaged DNA binding (GO:0003684);; Molecular Function: ATP binding (GO:0005524);; Biological Process: DNA replication initiation (GO:0006270);; Biological Process: regulation of DNA replication (GO:0006275);; Biological Process: pyrimidine dimer repair (GO:0006290);; Biological Process: mismatch repair (GO:0006298);; Molecular Function: mismatched DNA binding (GO:0030983);; Bi…	K08737|3.84322e-20|tcc:TCM_004795|MUTS isoform 1; K08737 DNA mismatch repair protein MSH6 (A)	ko03430:Mismatch repair	[L]	Replication, recombination and repair	--	DNA mismatch repair protein MSH6 GN=T10M13.8 OS=Arabidopsis thaliana (Mouse-ear cress) PE=1 SV=2	L	Replication, recombination and repair	MUTS isoform 2 [Theobroma cacao]
NoveGene_161	--	--	Molecular Function: nucleotide binding (GO:0000166);; Cellular Component: membrane (GO:0016020);; Molecular Function: kinase activity (GO:0016301);; Biological Process: phosphorylation (GO:0016310);;	--	--	--	--	--	Probable inactive receptor kinase At3g08680 (Precursor) GN=At3g08680 OS=Arabidopsis thaliana (Mouse-ear cress) PE=1 SV=1	S	Function unknown	PREDICTED: probable inactive receptor kinase At5g58300 [Nicotiana tomentosiformis]
NoveGene_124	--	--	Molecular Function: RNA binding (GO:0003723);; Cellular Component: vacuole (GO:0005773);; Cellular Component: endoplasmic reticulum (GO:0005783);; Biological Process: aging (GO:0007568);; Cellular Component: ER body (GO:0010168);; Biological Process: negative regulation of autophagy (GO:0010507);; Biological Process: rRNA catabolic process (GO:0016075);; Molecular Function: ribonuclease T2 activi…	K01166|2.54128e-16|rcu:RCOM_1212030|ribonuclease t2, putative (EC:3.1.27.1); K01166 ribonuclease T2 [EC:3.1.27.1] (A)	--	[A]	RNA processing and modification	--	Ribonuclease 2 (Precursor) GN=RNS2 OS=Arabidopsis thaliana (Mouse-ear cress) PE=2 SV=1	A	RNA processing and modification	ribonuclease t2, putative [Ricinus communis]
NoveGene_1315	--	--	--	--	--	--	--	--	--	--	--	PREDICTED: F-box/kelch-repeat protein At1g57790-like [Vitis vinifera]
NoveGene_144	--	--	--	--	--	--	--	Myb/SANT-like DNA-binding domain	--	S	Function unknown	PREDICTED: uncharacterized protein LOC104908643 [Beta vulgaris subsp. vulgaris]
NoveGene_1199	--	--	--	--	--	--	--	--	--	T	Signal transduction mechanisms	hypothetical protein JCGZ_09685 [Jatropha curcas]
NoveGene_44	--	--	--	K15601|5.20259e-54|pper:PRUPE_ppa024079mg|hypothetical protein; K15601 lysine-specific demethylase 3 [EC:1.14.11.-] (A)	--	[K]	Transcription	--	Lysine-specific demethylase JMJ25 GN=MLP3.6 OS=Arabidopsis thaliana (Mouse-ear cress) PE=1 SV=1	K	Transcription	PREDICTED: lysine-specific demethylase JMJ25-like [Sesamum indicum]
NoveGene_3797	--	--	Molecular Function: DNA binding (GO:0003677);; Biological Process: regulation of transcription, DNA-templated (GO:0006355);;	--	--	--	--	No apical meristem (NAM) protein	NAC domain-containing protein 8 GN=NAC008 OS=Arabidopsis thaliana (Mouse-ear cress) PE=2 SV=1	S	Function unknown	PREDICTED: uncharacterized protein LOC100795246 isoform X1 [Glycine max]
NoveGene_1358	--	--	--	--	--	--	--	--	--	--	--	TdcA1-ORF1-ORF2 [Daucus carota]
NoveGene_640	--	--	--	--	--	--	--	Domain of unknown function	--	R	General function prediction only	Uncharacterized protein TCM_037583 [Theobroma cacao]
NoveGene_2405	--	--	--	--	--	[O]	Posttranslational modification, protein turnover, chaperones	--	RING-H2 finger protein ATL13 GN=ATL13 OS=Arabidopsis thaliana (Mouse-ear cress) PE=2 SV=2	O	Posttranslational modification, protein turnover, chaperones	PREDICTED: RING-H2 finger protein ATL13 [Vitis vinifera]
NoveGene_2823	--	--	--	--	--	--	--	Cyclin, N-terminal domain	--	--	--	PREDICTED: putative cyclin-D6-1 [Nelumbo nucifera]
NoveGene_769	--	--	Molecular Function: GTPase activity (GO:0003924);; Molecular Function: GTP binding (GO:0005525);; Biological Process: GTP catabolic process (GO:0006184);;	--	--	[UR]	--	Dynamin central region	Dynamin-related protein 1E GN=T2O9.170 OS=Arabidopsis thaliana (Mouse-ear cress) PE=1 SV=1	U	Intracellular trafficking, secretion, and vesicular transport	DYNAMIN-like 1E isoform 1 [Theobroma cacao]
NoveGene_2359	--	--	--	--	--	--	--	Mitochondrial PGP phosphatase	--	S	Function unknown	PREDICTED: uncharacterized protein LOC102580609 isoform X1 [Solanum tuberosum]
NoveGene_2392	--	--	--	--	--	[OR]	--	--	--	--	--	hypothetical protein MIMGU_mgv1a017622mg [Erythranthe guttata]
NoveGene_4117	--	--	--	--	--	--	--	GDSL/SGNH-like Acyl-Esterase family found in Pmr5 and Cas1p;; PMR5 N terminal Domain	Protein trichome birefringence-like 2 GN=TBL2 OS=Arabidopsis thaliana (Mouse-ear cress) PE=2 SV=1	S	Function unknown	unnamed protein product [Coffea canephora]
NoveGene_1202	--	--	Cellular Component: endoplasmic reticulum (GO:0005783);; Cellular Component: integral component of membrane (GO:0016021);;	K05289|9.77583e-34|sot:102591704|glycosylphosphatidylinositol anchor attachment 1 protein-like; K05289 glycosylphosphatidylinositol transamidase (A)	ko00563:Glycosylphosphatidylinositol(GPI)-anchor biosynthesis	[O]	Posttranslational modification, protein turnover, chaperones	Gaa1-like, GPI transamidase component	--	O	Posttranslational modification, protein turnover, chaperones	PREDICTED: glycosylphosphatidylinositol anchor attachment 1 protein [Sesamum indicum]
NoveGene_3327	[G]	Carbohydrate transport and metabolism	Molecular Function: mannose-6-phosphate isomerase activity (GO:0004476);; Molecular Function: zinc ion binding (GO:0008270);; Biological Process: GDP-mannose biosynthetic process (GO:0009298);; Biological Process: embryo development ending in seed dormancy (GO:0009793);; Biological Process: L-ascorbic acid biosynthetic process (GO:0019853);;	K01809|4.65722e-25|ppp:PHYPADRAFT_176166|hypothetical protein; K01809 mannose-6-phosphate isomerase [EC:5.3.1.8] (A)	ko00051:Fructose and mannose metabolism;ko00520:Amino sugar and nucleotide sugar metabolism	[G]	Carbohydrate transport and metabolism	Phosphomannose isomerase type I	Mannose-6-phosphate isomerase 1 GN=F16B3.20 OS=Arabidopsis thaliana (Mouse-ear cress) PE=1 SV=1	G	Carbohydrate transport and metabolism	hypothetical protein M569_14970 [Genlisea aurea]
NoveGene_5001	--	--	Biological Process: MAPK cascade (GO:0000165);; Molecular Function: nucleotide binding (GO:0000166);; Molecular Function: GTPase activity (GO:0003924);; Molecular Function: histone acetyltransferase activity (GO:0004402);; Molecular Function: signal transducer activity (GO:0004871);; Molecular Function: protein binding (GO:0005515);; Cellular Component: endoplasmic reticulum membrane (GO:0005789)…	K04536|3.99378e-22|vvi:100853292|guanine nucleotide-binding protein subunit beta-2; K04536 guanine nucleotide-binding protein G(I)/G(S)/G(T) subunit beta-1 (A)	--	[R]	General function prediction only	--	Guanine nucleotide-binding protein subunit beta-1 OS=Nicotiana tabacum (Common tobacco) PE=1 SV=1	T	Signal transduction mechanisms	hypothetical protein VITISV_027042 [Vitis vinifera]
NoveGene_4629	--	--	--	--	--	--	--	--	Probable Ufm1-specific protease OS=Oryza sativa subsp. japonica (Rice) PE=2 SV=2	S	Function unknown	PREDICTED: uncharacterized protein LOC100262974 [Vitis vinifera]
NoveGene_1861	[RTKL]	--	Molecular Function: nucleotide binding (GO:0000166);; Molecular Function: protein serine/threonine kinase activity (GO:0004674);;	--	--	--	--	Protein kinase domain;; Protein tyrosine kinase;; Universal stress protein family	Proline-rich receptor-like protein kinase PERK1 GN=PERK1 OS=Arabidopsis thaliana (Mouse-ear cress) PE=2 SV=1	T	Signal transduction mechanisms	PREDICTED: probable receptor-like serine/threonine-protein kinase At5g57670 [Sesamum indicum]
NoveGene_3837	[H]	Coenzyme transport and metabolism	Biological Process: maltose metabolic process (GO:0000023);; Molecular Function: ferrochelatase activity (GO:0004325);; Biological Process: pentose-phosphate shunt (GO:0006098);; Biological Process: heme biosynthetic process (GO:0006783);; Biological Process: carotenoid biosynthetic process (GO:0016117);; Biological Process: methylglyoxal catabolic process to D-lactate (GO:0019243);; Biological P…	K01772|0|vvi:100254236|ferrochelatase-2, chloroplastic; K01772 ferrochelatase [EC:4.99.1.1] (A)	ko00860:Porphyrin and chlorophyll metabolism	[H]	Coenzyme transport and metabolism	Ferrochelatase	Ferrochelatase-2, chloroplastic (Precursor) GN=HEMH OS=Oryza sativa subsp. indica (Rice) PE=2 SV=2	H	Coenzyme transport and metabolism	PREDICTED: ferrochelatase-2, chloroplastic [Vitis vinifera]
NoveGene_3313	[S]	Function unknown	--	--	--	[S]	Function unknown	Protein of unknown function (DUF962)	--	S	Function unknown	PREDICTED: uncharacterized endoplasmic reticulum membrane protein C16E8.02-like [Nelumbo nucifera]
NoveGene_1312	--	--	Molecular Function: nucleic acid binding (GO:0003676);; Biological Process: DNA integration (GO:0015074);; Molecular Function: ion binding (GO:0043167);;	--	--	[R]	General function prediction only	--	Endonuclease OS=Nicotiana tabacum (Common tobacco) PE=2 SV=1	S	Function unknown	polyprotein [Phaseolus vulgaris]
NoveGene_187	--	--	--	--	--	--	--	--	--	S	Function unknown	hypothetical protein M569_17126 [Genlisea aurea]
NoveGene_1187	--	--	--	--	--	--	--	B3 DNA binding domain	B3 domain-containing transcription factor VRN1 GN=VRN1 OS=Arabidopsis thaliana (Mouse-ear cress) PE=1 SV=1	K	Transcription	PREDICTED: B3 domain-containing protein REM13-like isoform X2 [Eucalyptus grandis]
NoveGene_1144	[Q]	Secondary metabolites biosynthesis, transport and catabolism	Molecular Function: binding (GO:0005488);; Molecular Function: oxidoreductase activity (GO:0016491);;	--	--	[Q]	Secondary metabolites biosynthesis, transport and catabolism	Cytochrome P450;; Cytochrome P450	Cytochrome P450 81E8 {ECO:0000303|PubMed:14617078} OS=Medicago truncatula (Barrel medic) PE=2 SV=1	Q	Secondary metabolites biosynthesis, transport and catabolism	cytochrome P450 CYP81Q42 [Salvia miltiorrhiza]
NoveGene_5073	--	--	--	--	--	--	--	D-mannose binding lectin	Receptor-like serine/threonine-protein kinase SD1-7 (Precursor) GN=F1E22.15 OS=Arabidopsis thaliana (Mouse-ear cress) PE=1 SV=1	T	Signal transduction mechanisms	hypothetical protein EUGRSUZ_I00234 [Eucalyptus grandis]
NoveGene_2257	--	--	Molecular Function: guanylate kinase activity (GO:0004385);; Biological Process: purine nucleotide metabolic process (GO:0006163);;	K00942|1.82171e-99|tcc:TCM_024730|Guanylate kinase isoform 1; K00942 guanylate kinase [EC:2.7.4.8] (A)	ko00230:Purine metabolism	[F]	Nucleotide transport and metabolism	Guanylate kinase;; Guanylate kinase	Guanylate kinase 2 GN=T8H10.150 OS=Arabidopsis thaliana (Mouse-ear cress) PE=2 SV=1	F	Nucleotide transport and metabolism	Guanylate kinase isoform 3 [Theobroma cacao]
NoveGene_1309	--	--	Molecular Function: zinc ion binding (GO:0008270);; Molecular Function: actin filament binding (GO:0051015);; Biological Process: actin filament bundle assembly (GO:0051017);;	K09377|3.95501e-28|sot:102588712|pollen-specific protein SF3-like; K09377 cysteine and glycine-rich protein (A)	--	[TZ]	--	--	LIM domain-containing protein WLIM2b {ECO:0000305} OS=Arabidopsis thaliana (Mouse-ear cress) PE=1 SV=1	TZ	-	PREDICTED: pollen-specific protein SF3-like [Nicotiana sylvestris]
NoveGene_106	--	--	Molecular Function: Rab GTPase activator activity (GO:0005097);; Biological Process: positive regulation of Rab GTPase activity (GO:0032851);;	--	--	[R]	General function prediction only	--	Leucine-rich repeat receptor-like protein kinase PXL1 (Precursor) GN=PXL1 OS=Arabidopsis thaliana (Mouse-ear cress) PE=2 SV=1	R	General function prediction only	PREDICTED: EVI5-like protein [Cucumis melo]
NoveGene_4134	--	--	Biological Process: regionalization (GO:0003002);; Biological Process: meristem maintenance (GO:0010073);; Biological Process: primary metabolic process (GO:0044238);; Biological Process: cellular catabolic process (GO:0044248);; Biological Process: single-organism developmental process (GO:0044767);; Biological Process: regulation of biological process (GO:0050789);; Biological Process: organic …	--	--	--	--	--	--	S	Function unknown	PREDICTED: uncharacterized protein LOC104092318 [Nicotiana tomentosiformis]
NoveGene_666	[V]	Defense mechanisms	Molecular Function: nucleotide binding (GO:0000166);; Molecular Function: nucleoside-triphosphatase activity (GO:0017111);;	--	--	[Q]	Secondary metabolites biosynthesis, transport and catabolism	ABC-transporter extracellular N-terminal;; ABC transporter	ABC transporter G family member 35 GN=F9L1.15 OS=Arabidopsis thaliana (Mouse-ear cress) PE=2 SV=1	Q	Secondary metabolites biosynthesis, transport and catabolism	PREDICTED: ABC transporter G family member 35-like [Nicotiana sylvestris]
NoveGene_2330	--	--	--	K14948|3.11006e-60|pxb:103964965|polypyrimidine tract-binding protein homolog 2-like; K14948 polypyrimidine tract-binding protein 2 (A)	--	[A]	RNA processing and modification	--	Polypyrimidine tract-binding protein homolog 2 GN=At5g53180 OS=Arabidopsis thaliana (Mouse-ear cress) PE=1 SV=1	A	RNA processing and modification	PREDICTED: polypyrimidine tract-binding protein homolog 2-like isoform X1 [Pyrus x bretschneideri]
NoveGene_165	--	--	Cellular Component: mitochondrion (GO:0005739);;	--	--	[R]	General function prediction only	PPR repeat family;; PPR repeat;; Pentatricopeptide repeat domain;; PPR repeat	Putative pentatricopeptide repeat-containing protein At5g40405 GN=PCMP-H14 OS=Arabidopsis thaliana (Mouse-ear cress) PE=3 SV=1	R	General function prediction only	PREDICTED: putative pentatricopeptide repeat-containing protein At5g40405 [Pyrus x bretschneideri]
NoveGene_1153	[O]	Posttranslational modification, protein turnover, chaperones	Biological Process: mitotic G2 phase (GO:0000085);; Biological Process: mRNA splicing, via spliceosome (GO:0000398);; Molecular Function: RNA binding (GO:0003723);; Molecular Function: RNA-directed DNA polymerase activity (GO:0003964);; Molecular Function: ATP binding (GO:0005524);; Biological Process: ATP catabolic process (GO:0006200);; Biological Process: RNA-dependent DNA replication (GO:0006…	K14571|1.11574e-44|vvi:100261441|cell division control protein 48 homolog C; K14571 ribosome biogenesis ATPase (A)	ko03008:Ribosome biogenesis in eukaryotes	[O]	Posttranslational modification, protein turnover, chaperones	ATPase family associated with various cellular activities (AAA)	Cell division control protein 48 homolog C GN=F4P13.15 OS=Arabidopsis thaliana (Mouse-ear cress) PE=2 SV=2	O	Posttranslational modification, protein turnover, chaperones	unnamed protein product [Vitis vinifera]
NoveGene_2892	--	--	--	--	--	--	--	--	--	S	Function unknown	hypothetical protein F383_11622 [Gossypium arboreum]
NoveGene_19	--	--	Molecular Function: motor activity (GO:0003774);; Molecular Function: actin binding (GO:0003779);; Molecular Function: ATP binding (GO:0005524);; Cellular Component: plasmodesma (GO:0009506);; Biological Process: trichome branching (GO:0010091);; Biological Process: fruit development (GO:0010154);; Cellular Component: myosin complex (GO:0016459);; Biological Process: actin filament-based movement…	K10357|4.91905e-12|gmx:100792816|myosin-11-like; K10357 myosin V (A)	--	[Z]	Cytoskeleton	--	Myosin-17 GN=F7C8.80 OS=Arabidopsis thaliana (Mouse-ear cress) PE=1 SV=2	Z	Cytoskeleton	PREDICTED: myosin-17-like [Beta vulgaris subsp. vulgaris]
NoveGene_4610	--	--	--	--	--	--	--	Protein of unknown function, DUF573	--	S	Function unknown	PREDICTED: mediator-associated protein 1-like, partial [Cucumis sativus]
NoveGene_1976	--	--	Biological Process: transport (GO:0006810);;	--	--	--	--	--	--	S	Function unknown	PREDICTED: XIAP-associated factor 1-like isoform X3 [Solanum lycopersicum]
NoveGene_2375	--	--	Cellular Component: extracellular region (GO:0005576);; Biological Process: stomatal complex patterning (GO:0010375);; Biological Process: negative regulation of stomatal complex development (GO:2000122);;	--	--	--	--	--	MEPF1 {ECO:0000303|PubMed:22241782} (Precursor) OS=Arabidopsis thaliana (Mouse-ear cress) PE=1 SV=1	R	General function prediction only	PREDICTED: protein EPIDERMAL PATTERNING FACTOR 2-like [Cucumis sativus]
NoveGene_600	--	--	--	--	--	--	--	--	--	S	Function unknown	PREDICTED: uncharacterized protein LOC101252108 isoform X2 [Solanum lycopersicum]
NoveGene_670	--	--	Cellular Component: intracellular (GO:0005622);; Biological Process: intracellular protein transport (GO:0006886);;	--	--	[U]	Intracellular trafficking, secretion, and vesicular transport	--	--	U	Intracellular trafficking, secretion, and vesicular transport	PREDICTED: TOM1-like protein 2 [Vitis vinifera]
NoveGene_2429	[R]	General function prediction only	Cellular Component: cytosol (GO:0005829);; Biological Process: polyamine catabolic process (GO:0006598);; Biological Process: response to wounding (GO:0009611);; Biological Process: coumarin biosynthetic process (GO:0009805);; Biological Process: lignin biosynthetic process (GO:0009809);; Biological Process: positive regulation of flavonoid biosynthetic process (GO:0009963);; Biological Process: …	K00588|2.00332e-64|atr:s00046p00069700|AMTR_s00046p00069700; hypothetical protein; K00588 caffeoyl-CoA O-methyltransferase [EC:2.1.1.104] (A)	ko00360:Phenylalanine metabolism;ko00940:Phenylpropanoid biosynthesis;ko00941:Flavonoid biosynthesis;ko00945:Stilbenoid, diarylheptanoid and gingerol biosynthesis	[Q]	Secondary metabolites biosynthesis, transport and catabolism	O-methyltransferase;; O-methyltransferase	Caffeoyl-CoA O-methyltransferase OS=Petroselinum crispum (Parsley) PE=1 SV=1	Q	Secondary metabolites biosynthesis, transport and catabolism	caffeoyl-CoA-O-methyltransferase [Codonopsis lanceolata]
NoveGene_1165	--	--	--	K15442|3.15622e-25|cit:102618686|probable inactive tRNA-specific adenosine deaminase-like protein 3-like; K15442 tRNA-specific adenosine deaminase 3 (A)	--	[A]	RNA processing and modification	--	--	A	RNA processing and modification	PREDICTED: probable inactive tRNA-specific adenosine deaminase-like protein 3-like isoform X2 [Citrus sinensis]
NoveGene_1875	--	--	--	--	--	--	--	RING-variant domain	--	--	--	PREDICTED: uncharacterized protein LOC103501475 isoform X2 [Cucumis melo]
NoveGene_1829	--	--	Molecular Function: organic cyclic compound binding (GO:0097159);; Molecular Function: heterocyclic compound binding (GO:1901363);;	--	--	[L]	Replication, recombination and repair	hAT family C-terminal dimerisation region;; Domain of unknown function (DUF4413);; BED zinc finger	Putative AC transposase OS=Zea mays (Maize) PE=2 SV=2	L	Replication, recombination and repair	PREDICTED: zinc finger BED domain-containing protein RICESLEEPER 2-like [Nicotiana sylvestris]
NoveGene_16	--	--	--	K08819|2.20684e-06|bdi:100829636|uncharacterized LOC100829636; K08819 cyclin-dependent kinase 12/13 [EC:2.7.11.22 2.7.11.23] (A)	--	--	--	--	--	--	--	CMGC/CDK/CRK7 protein kinase [Mortierella verticillata NRRL 6337]
NoveGene_1320	[L]	Replication, recombination and repair	Molecular Function: nucleic acid binding (GO:0003676);; Molecular Function: ATP binding (GO:0005524);; Molecular Function: ATP-dependent helicase activity (GO:0008026);;	K12815|1.61366e-119|rcu:RCOM_0298500|ATP-dependent RNA helicase, putative; K12815 pre-mRNA-splicing factor ATP-dependent RNA helicase DHX38/PRP16 [EC:3.6.4.13] (A)	ko03040:Spliceosome	[A]	RNA processing and modification	Helicase conserved C-terminal domain	Probable pre-mRNA-splicing factor ATP-dependent RNA helicase GN=At3g26560 OS=Arabidopsis thaliana (Mouse-ear cress) PE=1 SV=2	A	RNA processing and modification	hypothetical protein JCGZ_16218 [Jatropha curcas]
NoveGene_196	--	--	--	--	--	[K]	Transcription	--	RNA polymerase II C-terminal domain phosphatase-like 2 GN=CPL2 OS=Arabidopsis thaliana (Mouse-ear cress) PE=1 SV=3	K	Transcription	RNA polymerase II C-terminal domain phosphatase-like 2 [Gossypium arboreum]
NoveGene_1178	--	--	Biological Process: pollen tube growth (GO:0009860);; Molecular Function: oxidoreductase activity (GO:0016491);; Biological Process: regulation of cellular process (GO:0050794);;	K17609|5.57304e-132|rcu:RCOM_0528060|nucleoredoxin, putative; K17609 nucleoredoxin [EC:1.8.1.8] (A)	--	[R]	General function prediction only	Thioredoxin-like;; AhpC/TSA family;; Redoxin;; Thioredoxin-like domain;; Thioredoxin;; Thioredoxin-like	Probable nucleoredoxin 1 GN=At1g60420 OS=Arabidopsis thaliana (Mouse-ear cress) PE=1 SV=1	O	Posttranslational modification, protein turnover, chaperones	hypothetical protein JCGZ_17753 [Jatropha curcas]
NoveGene_2958	--	--	Molecular Function: structural constituent of ribosome (GO:0003735);; Cellular Component: ribosome (GO:0005840);; Biological Process: translation (GO:0006412);; Cellular Component: chloroplast thylakoid (GO:0009534);; Cellular Component: chloroplast stroma (GO:0009570);; Molecular Function: rRNA binding (GO:0019843);; Biological Process: ribosome biogenesis (GO:0042254);;	--	--	--	--	--	--	S	Function unknown	hypothetical protein MIMGU_mgv1a014829mg [Erythranthe guttata]
NoveGene_2851	[J]	Translation, ribosomal structure and biogenesis	--	K01872|4.88561e-52|pmum:103321062|alanine--tRNA ligase; K01872 alanyl-tRNA synthetase [EC:6.1.1.7] (A)	ko00970:Aminoacyl-tRNA biosynthesis	[J]	Translation, ribosomal structure and biogenesis	tRNA synthetases class II (A)	Alanine--tRNA ligase {ECO:0000255|HAMAP-Rule:MF_03133} (Precursor) GN=F14I3.17 OS=Arabidopsis thaliana (Mouse-ear cress) PE=1 SV=3	J	Translation, ribosomal structure and biogenesis	PREDICTED: alanine--tRNA ligase [Prunus mume]
NoveGene_2384	--	--	--	--	--	[D]	Cell cycle control, cell division, chromosome partitioning	--	--	--	--	--
NoveGene_2804	--	--	--	K03111|9.80971e-06|sly:101262086|single-stranded DNA-binding protein, mitochondrial; K03111 single-strand DNA-binding protein (A)	ko03030:DNA replication;ko03430:Mismatch repair;ko03440:Homologous recombination	--	--	--	--	--	--	--
NoveGene_3357	--	--	--	--	--	[S]	Function unknown	Guanylylate cyclase;; Guanylylate cyclase	--	S	Function unknown	PREDICTED: protein GUCD1 [Vitis vinifera]
NoveGene_2239	--	--	Biological Process: circadian rhythm (GO:0007623);; Cellular Component: plastid chromosome (GO:0009508);; Cellular Component: chloroplast thylakoid membrane (GO:0009535);; Biological Process: response to red or far red light (GO:0009639);; Biological Process: plastid organization (GO:0009657);; Cellular Component: chloroplast envelope (GO:0009941);; Biological Process: photosynthesis (GO:0015979)…	--	--	[G]	Carbohydrate transport and metabolism	--	Glycerophosphodiester phosphodiesterase GDPD2 {ECO:0000305} OS=Arabidopsis thaliana (Mouse-ear cress) PE=2 SV=1	R	General function prediction only	Glycerophosphodiester phosphodiesterase gde1 [Morus notabilis]
NoveGene_2809	--	--	--	--	--	--	--	--	--	R	General function prediction only	PREDICTED: GDSL esterase/lipase At1g29670-like [Sesamum indicum]
NoveGene_4170	--	--	Biological Process: metabolic process (GO:0008152);; Molecular Function: terpene synthase activity (GO:0010333);; Molecular Function: metal ion binding (GO:0046872);;	--	--	--	--	Terpene synthase family, metal binding domain	Probable terpene synthase 2 GN=TPS2 OS=Ricinus communis (Castor bean) PE=3 SV=1	S	Function unknown	alpha-copaene synthase [Eleutherococcus trifoliatus]
NoveGene_2858	[RTKL]	--	Biological Process: MAPK cascade (GO:0000165);; Molecular Function: MAP kinase activity (GO:0004707);; Molecular Function: ATP binding (GO:0005524);; Biological Process: protein phosphorylation (GO:0006468);; Biological Process: plant-type cell wall organization (GO:0009664);; Biological Process: plant-type cell wall biogenesis (GO:0009832);; Biological Process: regulation of meristem growth (GO:…	K04371|0|vvi:100252272|mitogen-activated protein kinase 20; K04371 mitogen-activated protein kinase 1/3 [EC:2.7.11.24] (A)	--	[T]	Signal transduction mechanisms	Protein kinase domain;; Protein tyrosine kinase;; Lipopolysaccharide kinase (Kdo/WaaP) family	Mitogen-activated protein kinase 10 OS=Oryza sativa subsp. japonica (Rice) PE=2 SV=2	T	Signal transduction mechanisms	PREDICTED: mitogen-activated protein kinase 20 isoform X1 [Vitis vinifera]
NoveGene_2255	[V]	Defense mechanisms	Molecular Function: hydrolase activity (GO:0016787);;	--	--	[Q]	Secondary metabolites biosynthesis, transport and catabolism	Protein of unknown function (DUF1298);; Carbohydrate-binding protein of the ER	Pleiotropic drug resistance protein 3 GN=PDR3 OS=Nicotiana tabacum (Common tobacco) PE=2 SV=1	Q	Secondary metabolites biosynthesis, transport and catabolism	PREDICTED: ABC transporter G family member 37 isoform X3 [Tarenaya hassleriana]
NoveGene_4099	[L]	Replication, recombination and repair	Molecular Function: damaged DNA binding (GO:0003684);; Molecular Function: ATP binding (GO:0005524);; Cellular Component: nucleus (GO:0005634);; Biological Process: double-strand break repair (GO:0006302);; Biological Process: DNA recombination (GO:0006310);; Molecular Function: DNA-dependent ATPase activity (GO:0008094);; Biological Process: response to gamma radiation (GO:0010332);;	K04482|6.76042e-14|eus:EUTSA_v10014015mg|hypothetical protein; K04482 DNA repair protein RAD51 (A)	ko03440:Homologous recombination	[L]	Replication, recombination and repair	Rad51	DNA repair protein RAD51 homolog B GN=RAD51B OS=Zea mays (Maize) PE=2 SV=1	L	Replication, recombination and repair	RAD51 protein [Oryza sativa Indica Group]
NoveGene_1834	--	--	Molecular Function: methyltransferase activity (GO:0008168);; Biological Process: methylation (GO:0032259);;	--	--	--	--	SAM dependent carboxyl methyltransferase;; SAM dependent carboxyl methyltransferase;; SAM dependent carboxyl methyltransferase	Salicylate carboxymethyltransferase GN=SAMT OS=Clarkia breweri (Fairy fans) PE=1 SV=1	R	General function prediction only	S-adenosyl-L-methionine:carboxyl methyltransferase family protein [Populus trichocarpa]
NoveGene_3298	--	--	Molecular Function: sequence-specific DNA binding transcription factor activity (GO:0003700);; Cellular Component: nucleus (GO:0005634);; Biological Process: regulation of transcription, DNA-templated (GO:0006355);; Molecular Function: sequence-specific DNA binding (GO:0043565);;	--	--	[K]	Transcription	Homeobox KN domain;; Homeobox domain	BEL1-like homeodomain protein 1 GN=F11F19.15 OS=Arabidopsis thaliana (Mouse-ear cress) PE=1 SV=1	K	Transcription	BEL1-like homeodomain protein 1 [Glycine soja]
NoveGene_1894	--	--	--	K08336|2.39949e-12|atr:s00024p00226010|AMTR_s00024p00226010; hypothetical protein; K08336 ubiquitin-like protein ATG12 (A)	ko04140:Regulation of autophagy	[O]	Posttranslational modification, protein turnover, chaperones	--	Ubiquitin-like protein ATG12 GN=ATG12 OS=Medicago truncatula (Barrel medic) PE=3 SV=1	O	Posttranslational modification, protein turnover, chaperones	hypothetical protein AMTR_s00024p00226010 [Amborella trichopoda]
NoveGene_1909	[T]	Signal transduction mechanisms	--	--	--	[T]	Signal transduction mechanisms	Protein phosphatase 2C	Probable protein phosphatase 2C 33 GN=PPC6-1 OS=Arabidopsis thaliana (Mouse-ear cress) PE=1 SV=1	T	Signal transduction mechanisms	PREDICTED: probable protein phosphatase 2C 65 [Solanum lycopersicum]
NoveGene_76	--	--	--	--	--	--	--	Late embryogenesis abundant protein	--	S	Function unknown	hypothetical protein JCGZ_16301 [Jatropha curcas]
NoveGene_2413	--	--	--	--	--	--	--	--	--	B	Chromatin structure and dynamics	unnamed protein product [Coffea canephora]
NoveGene_1317	--	--	--	--	--	--	--	PRONE (Plant-specific Rop nucleotide exchanger);; PRONE (Plant-specific Rop nucleotide exchanger)	Rop guanine nucleotide exchange factor 3 GN=ROPGEF3 OS=Arabidopsis thaliana (Mouse-ear cress) PE=2 SV=1	R	General function prediction only	unnamed protein product [Coffea canephora]
NoveGene_1900	[MG]	--	Biological Process: defense response (GO:0006952);; Cellular Component: chloroplast (GO:0009507);; Biological Process: response to abiotic stimulus (GO:0009628);; Biological Process: plastid organization (GO:0009657);; Biological Process: gene expression (GO:0010467);; Biological Process: RNA metabolic process (GO:0016070);; Biological Process: aromatic compound biosynthetic process (GO:0019438);…	--	--	--	--	--	Chloroplast stem-loop binding protein of 41 kDa b, chloroplastic (Precursor) GN=T31J12.6 OS=Arabidopsis thaliana (Mouse-ear cress) PE=1 SV=1	R	General function prediction only	unknown [Medicago truncatula]
NoveGene_2331	--	--	--	--	--	--	--	--	--	--	--	TdcA1-ORF1-ORF2 [Daucus carota]
NoveGene_1859	--	--	Biological Process: metabolic process (GO:0008152);; Molecular Function: oxidoreductase activity, acting on the aldehyde or oxo group of donors, NAD or NADP as acceptor (GO:0016620);;	K12355|5.15932e-08|rcu:RCOM_1053330|aldehyde dehydrogenase, putative (EC:1.2.1.36); K12355 coniferyl-aldehyde dehydrogenase [EC:1.2.1.68] (A)	ko00940:Phenylpropanoid biosynthesis	--	--	--	Aldehyde dehydrogenase family 2 member C4 GN=MOB24.3 OS=Arabidopsis thaliana (Mouse-ear cress) PE=1 SV=2	C	Energy production and conversion	unknown [Lotus japonicus]
NoveGene_2336	--	--	--	--	--	[J]	Translation, ribosomal structure and biogenesis	Late embryogenesis abundant protein	Protein argonaute 1A GN=OJ1493_H11.13 OS=Oryza sativa subsp. japonica (Rice) PE=2 SV=1	S	Function unknown	PREDICTED: uncharacterized protein LOC104880197 [Vitis vinifera]
NoveGene_2277	--	--	--	K17479|7.13468e-09|pmum:103339308|uncharacterized protein At3g28850; K17479 glutaredoxin domain-containing cysteine-rich protein 1 (A)	--	--	--	--	--	O	Posttranslational modification, protein turnover, chaperones	PREDICTED: uncharacterized protein At3g28850 [Prunus mume]
NoveGene_39	--	--	--	--	--	[R]	General function prediction only	--	Topless-related protein 4 GN=MSJ11.27 OS=Arabidopsis thaliana (Mouse-ear cress) PE=1 SV=2	R	General function prediction only	PREDICTED: topless-related protein 4 [Sesamum indicum]
NoveGene_2263	--	--	--	--	--	--	--	--	MACPF domain-containing protein At1g14780 GN=At1g14780 OS=Arabidopsis thaliana (Mouse-ear cress) PE=2 SV=1	S	Function unknown	MAC/Perforin domain-containing protein, putative [Theobroma cacao]
NoveGene_1318	[KL]	--	--	K11654|1.89008e-28|mdm:103403781|putative chromatin-remodeling complex ATPase chain; K11654 SWI/SNF-related matrix-associated actin-dependent regulator of chromatin subfamily A member 5 [EC:3.6.4.-] (A)	--	[K]	Transcription	--	Probable chromatin-remodeling complex ATPase chain OS=Oryza sativa subsp. japonica (Rice) PE=2 SV=2	K	Transcription	hypothetical protein F383_15287 [Gossypium arboreum]
NoveGene_702	--	--	--	--	--	--	--	--	B3 domain-containing protein At1g49475 GN=At1g49475 OS=Arabidopsis thaliana (Mouse-ear cress) PE=2 SV=2	--	--	--
NoveGene_1240	--	--	--	--	--	[R]	General function prediction only	--	Autophagy-related protein 3 GN=K11J9.3 OS=Arabidopsis thaliana (Mouse-ear cress) PE=1 SV=2	A	RNA processing and modification	hypothetical protein VITISV_029259 [Vitis vinifera]
NoveGene_4157	--	--	--	--	--	--	--	5' nucleotidase family	Vacuole membrane protein KMS1 {ECO:0000303|PubMed:21294794} OS=Arabidopsis thaliana (Mouse-ear cress) PE=1 SV=1	R	General function prediction only	PREDICTED: PI-PLC X domain-containing protein At5g67130 [Vitis vinifera]
NoveGene_1850	--	--	Molecular Function: nucleotide binding (GO:0000166);; Cellular Component: membrane (GO:0016020);; Molecular Function: nucleoside-triphosphatase activity (GO:0017111);;	--	--	[Q]	Secondary metabolites biosynthesis, transport and catabolism	--	Pleiotropic drug resistance protein 1 GN=PDR1 OS=Nicotiana plumbaginifolia (Leadwort-leaved tobacco) PE=1 SV=1	Q	Secondary metabolites biosynthesis, transport and catabolism	PREDICTED: pleiotropic drug resistance protein 1-like [Solanum tuberosum]
NoveGene_3302	[KB]	--	Biological Process: tRNA wobble uridine modification (GO:0002098);; Molecular Function: histone acetyltransferase activity (GO:0004402);; Cellular Component: nuclear euchromatin (GO:0005719);; Cellular Component: cytosol (GO:0005829);; Biological Process: cell proliferation (GO:0008283);; Biological Process: DNA mediated transformation (GO:0009294);; Biological Process: specification of organ axi…	K07739|5.91899e-83|tcc:TCM_014566|Radical SAM domain-containing protein / GCN5-related N-acetyltransferase (GNAT) family protein isoform 1; K07739 elongator complex protein 3 [EC:2.3.1.48] (A)	--	[BK]	--	--	Elongator complex protein 3 GN=MXI22.3 OS=Arabidopsis thaliana (Mouse-ear cress) PE=1 SV=1	BK	-	Radical SAM domain-containing protein / GCN5-related N-acetyltransferase family protein isoform 4 [Theobroma cacao]
NoveGene_1279	--	--	--	K11883|8.62343e-12|pper:PRUPE_ppa016934mg|hypothetical protein; K11883 RNA-binding protein NOB1 (A)	ko03008:Ribosome biogenesis in eukaryotes	[O]	Posttranslational modification, protein turnover, chaperones	--	--	O	Posttranslational modification, protein turnover, chaperones	unnamed protein product [Coffea canephora]
NoveGene_4148	[MG]	--	Molecular Function: nucleotide binding (GO:0000166);; Molecular Function: alcohol dehydrogenase (NAD) activity (GO:0004022);; Cellular Component: Golgi apparatus (GO:0005794);; Cellular Component: cytosol (GO:0005829);; Cellular Component: plasma membrane (GO:0005886);; Cellular Component: plasmodesma (GO:0009506);; Biological Process: para-aminobenzoic acid metabolic process (GO:0046482);; Molec…	--	--	[V]	Defense mechanisms	NAD dependent epimerase/dehydratase family;; 3-beta hydroxysteroid dehydrogenase/isomerase family;; NADH(P)-binding;; Male sterility protein;; NmrA-like family	Cinnamoyl-CoA reductase 1 GN=T24D18.5 OS=Arabidopsis thaliana (Mouse-ear cress) PE=1 SV=1	V	Defense mechanisms	BnaA10g15690D [Brassica napus]
NoveGene_48	--	--	--	K03644|5.27197e-08|sly:101261841|lipoyl synthase 1, mitochondrial-like; K03644 lipoic acid synthetase [EC:2.8.1.8] (A)	ko00785:Lipoic acid metabolism	[H]	Coenzyme transport and metabolism	--	Lipoyl synthase, mitochondrial {ECO:0000255|HAMAP-Rule:MF_03128} (Precursor) GN=At2g20860 OS=Arabidopsis thaliana (Mouse-ear cress) PE=2 SV=1	H	Coenzyme transport and metabolism	PREDICTED: lipoyl synthase 2, mitochondrial-like, partial [Nicotiana tomentosiformis]
NoveGene_4162	--	--	--	--	--	--	--	Protein of unknown function (DUF4005)	--	S	Function unknown	hypothetical protein JCGZ_26146 [Jatropha curcas]
NoveGene_2321	--	--	Cellular Component: nucleus (GO:0005634);; Molecular Function: zinc ion binding (GO:0008270);; Biological Process: root meristem specification (GO:0010071);; Biological Process: maintenance of root meristem identity (GO:0010078);; Biological Process: regulation of gene expression (GO:0010468);; Biological Process: maintenance of shoot apical meristem identity (GO:0010492);; Biological Process: pr…	--	--	--	--	Protein of unknown function (DUF1423)	OBERON-like protein GN=PVIP OS=Nicotiana benthamiana PE=1 SV=1	R	General function prediction only	PREDICTED: OBERON-like protein [Vitis vinifera]
NoveGene_4149	--	--	--	--	--	--	--	--	--	S	Function unknown	PREDICTED: uncharacterized protein LOC104227213 [Nicotiana sylvestris]
NoveGene_2951	--	--	Biological Process: steroid biosynthetic process (GO:0006694);; Molecular Function: S-adenosylmethionine-dependent methyltransferase activity (GO:0008757);; Cellular Component: plant-type cell wall (GO:0009505);; Biological Process: methylation (GO:0032259);;	--	--	--	--	Protein of unknown function (DUF642)	--	R	General function prediction only	PREDICTED: uncharacterized protein LOC105142230 [Populus euphratica]
NoveGene_2957	[Q]	Secondary metabolites biosynthesis, transport and catabolism	Molecular Function: monooxygenase activity (GO:0004497);; Molecular Function: iron ion binding (GO:0005506);; Molecular Function: electron carrier activity (GO:0009055);; Molecular Function: oxidoreductase activity, acting on paired donors, with incorporation or reduction of molecular oxygen (GO:0016705);; Molecular Function: heme binding (GO:0020037);; Biological Process: oxidation-reduction pro…	--	--	[QI]	--	Cytochrome P450	Cytokinin hydroxylase GN=CYP735A1 OS=Arabidopsis thaliana (Mouse-ear cress) PE=1 SV=1	Q	Secondary metabolites biosynthesis, transport and catabolism	hypothetical protein POPTR_0015s13020g [Populus trichocarpa]
NoveGene_129	[RTKL]	--	--	K17592|2.85241e-35|fve:101314850|uncharacterized protein LOC101314850; K17592 sacsin (A)	--	[D]	Cell cycle control, cell division, chromosome partitioning	--	Probable serine/threonine-protein kinase At1g54610 GN=At1g54610 OS=Arabidopsis thaliana (Mouse-ear cress) PE=1 SV=1	T	Signal transduction mechanisms	PREDICTED: uncharacterized protein LOC101314850 [Fragaria vesca subsp. vesca]
NoveGene_2933	--	--	Molecular Function: serine-type endopeptidase activity (GO:0004252);; Biological Process: proteolysis (GO:0006508);; Cellular Component: external side of plasma membrane (GO:0009897);; Biological Process: stomatal complex morphogenesis (GO:0010103);; Biological Process: regulation of cell proliferation (GO:0042127);; Molecular Function: identical protein binding (GO:0042802);; Biological Process:…	--	--	--	--	--	--	R	General function prediction only	hypothetical protein glysoja_041840, partial [Glycine soja]
NoveGene_774	--	--	--	--	--	--	--	--	--	S	Function unknown	PREDICTED: uncharacterized protein LOC105120821 [Populus euphratica]
NoveGene_4700	--	--	Molecular Function: double-stranded RNA binding (GO:0003725);;	--	--	[J]	Translation, ribosomal structure and biogenesis	--	--	R	General function prediction only	hypothetical protein L484_010771 [Morus notabilis]
NoveGene_1973	[R]	General function prediction only	--	--	--	[S]	Function unknown	WD domain, G-beta repeat	65-kDa microtubule-associated protein 1 GN=MAP65-1 OS=Arabidopsis thaliana (Mouse-ear cress) PE=1 SV=1	R	General function prediction only	hypothetical protein EUGRSUZ_E02330 [Eucalyptus grandis]
NoveGene_3342	--	--	Molecular Function: peptidase activity (GO:0008233);;	--	--	--	--	--	--	R	General function prediction only	PREDICTED: ubiquitin-like-specific protease 1D [Solanum lycopersicum]
NoveGene_1308	[J]	Translation, ribosomal structure and biogenesis	Molecular Function: nucleotide binding (GO:0000166);; Molecular Function: structural constituent of ribosome (GO:0003735);; Cellular Component: cell wall (GO:0005618);; Cellular Component: nucleolus (GO:0005730);; Cellular Component: plasma membrane (GO:0005886);; Biological Process: translation (GO:0006412);; Cellular Component: chloroplast (GO:0009507);; Cellular Component: cytosolic small ribo…	K02974|4.17599e-35|sot:102600146|40S ribosomal protein S24-1-like; K02974 small subunit ribosomal protein S24e (A)	ko03010:Ribosome	[J]	Translation, ribosomal structure and biogenesis	--	40S ribosomal protein S24-2 GN=RPS24B OS=Arabidopsis thaliana (Mouse-ear cress) PE=2 SV=2	J	Translation, ribosomal structure and biogenesis	PREDICTED: 40S ribosomal protein S24-1-like [Solanum tuberosum]
NoveGene_66	--	--	--	K00844|3.96276e-08|cic:CICLE_v10014962mg|hypothetical protein; K00844 hexokinase [EC:2.7.1.1] (A)	ko00010:Glycolysis / Gluconeogenesis;ko00051:Fructose and mannose metabolism;ko00052:Galactose metabolism;ko00500:Starch and sucrose metabolism;ko00520:Amino sugar and nucleotide sugar metabolism;ko01200:Carbon metabolism	--	--	--	Hexokinase-3 GN=B1150F11.26-1 OS=Oryza sativa subsp. japonica (Rice) PE=2 SV=1	G	Carbohydrate transport and metabolism	hypothetical protein CICLE_v10014962mg [Citrus clementina]
NoveGene_3844	[R]	General function prediction only	Cellular Component: cytosol (GO:0005829);; Molecular Function: codeinone reductase (NADPH) activity (GO:0047036);; Biological Process: oxidation-reduction process (GO:0055114);;	K00011|2.4374e-46|pda:103713115|probable NAD(P)H-dependent oxidoreductase 1 (A)	ko00040:Pentose and glucuronate interconversions;ko00051:Fructose and mannose metabolism;ko00052:Galactose metabolism;ko00561:Glycerolipid metabolism	[R]	General function prediction only	Aldo/keto reductase family	Non-functional NADPH-dependent codeinone reductase 2 GN=COR2 OS=Papaver somniferum (Opium poppy) PE=1 SV=1	R	General function prediction only	reductase 2 [Hydrangea macrophylla]
NoveGene_3316	--	--	--	--	--	[G]	Carbohydrate transport and metabolism	--	--	G	Carbohydrate transport and metabolism	hypothetical protein CICLE_v10003294mg [Citrus clementina]
NoveGene_4894	--	--	--	--	--	--	--	--	Growth-regulating factor 4 GN=GRF4 OS=Arabidopsis thaliana (Mouse-ear cress) PE=2 SV=1	--	--	hypothetical protein AALP_AA5G159100 [Arabis alpina]
NoveGene_169	--	--	Biological Process: nucleotide biosynthetic process (GO:0009165);; Biological Process: purine ribonucleoside monophosphate biosynthetic process (GO:0009168);; Biological Process: response to abiotic stimulus (GO:0009628);; Biological Process: embryo development ending in seed dormancy (GO:0009793);; Biological Process: meristem structural organization (GO:0009933);; Biological Process: response t…	K01490|3.02737e-19|cam:101500140|AMP deaminase-like; K01490 AMP deaminase [EC:3.5.4.6] (A)	ko00230:Purine metabolism	[F]	Nucleotide transport and metabolism	--	AMP deaminase GN=F16M14.21 OS=Arabidopsis thaliana (Mouse-ear cress) PE=1 SV=2	F	Nucleotide transport and metabolism	PREDICTED: AMP deaminase-like isoform X1 [Cicer arietinum]
NoveGene_4609	--	--	Molecular Function: catalytic activity (GO:0003824);; Biological Process: carbohydrate metabolic process (GO:0005975);;	K00700|3.89314e-19|tcc:TCM_034384|Starch branching enzyme 2.2 isoform 1; K00700 1,4-alpha-glucan branching enzyme [EC:2.4.1.18] (A)	ko00500:Starch and sucrose metabolism	--	--	--	1,4-alpha-glucan-branching enzyme 1, chloroplastic/amyloplastic (Precursor; Fragment) GN=SBEII OS=Pisum sativum (Garden pea) PE=1 SV=1	G	Carbohydrate transport and metabolism	Starch branching enzyme II, putative isoform 4 [Theobroma cacao]
NoveGene_179	--	--	--	--	--	--	--	--	E3 SUMO-protein ligase SIZ2 OS=Oryza sativa subsp. japonica (Rice) PE=2 SV=1	--	--	--
NoveGene_660	--	--	--	--	--	--	--	--	--	R	General function prediction only	PREDICTED: protein PSY3 isoform X2 [Vitis vinifera]
NoveGene_1166	--	--	Molecular Function: chitin binding (GO:0008061);; Biological Process: defense response to bacterium (GO:0042742);; Biological Process: defense response to fungus (GO:0050832);;	--	--	[R]	General function prediction only	Barwin family;; Rare lipoprotein A (RlpA)-like double-psi beta-barrel	Pathogenesis-related protein PR-4 (Fragment) OS=Prunus persica (Peach) PE=2 SV=1	R	General function prediction only	PREDICTED: pathogenesis-related protein PR-4A-like isoform X2 [Cicer arietinum]
NoveGene_155	--	--	--	--	--	--	--	--	--	--	--	unnamed protein product [Coffea canephora]
NoveGene_164	--	--	--	K14773|1.75881e-21|sly:101253809|rRNA-processing protein UTP23 homolog; K14773 U3 small nucleolar RNA-associated protein 23 (A)	--	[R]	General function prediction only	--	--	R	General function prediction only	hypothetical protein JCGZ_23835 [Jatropha curcas]
NoveGene_2373	--	--	Biological Process: metabolic process (GO:0008152);; Molecular Function: phosphoglycolate phosphatase activity (GO:0008967);;	--	--	[R]	General function prediction only	--	--	R	General function prediction only	unnamed protein product [Coffea canephora]
NoveGene_1184	--	--	--	--	--	--	--	Phytosulfokine precursor protein (PSK)	Phytosulfokine-beta (Precursor) GN=T16K5.130 OS=Arabidopsis thaliana (Mouse-ear cress) PE=2 SV=2	R	General function prediction only	Phytosulfokines 3 precursor family protein [Populus trichocarpa]
NoveGene_2821	--	--	Molecular Function: kinase activity (GO:0016301);; Molecular Function: ion binding (GO:0043167);;	--	--	[P]	Inorganic ion transport and metabolism	Heavy-metal-associated domain	--	R	General function prediction only	PREDICTED: uncharacterized protein LOC104449001 [Eucalyptus grandis]
NoveGene_3748	--	--	--	--	--	--	--	BTB/POZ domain;; BTB And C-terminal Kelch	BTB/POZ domain-containing protein At2g46260 GN=At2g46260 OS=Arabidopsis thaliana (Mouse-ear cress) PE=2 SV=2	R	General function prediction only	PREDICTED: BTB/POZ domain-containing protein POB1-like [Vitis vinifera]
NoveGene_609	--	--	--	--	--	--	--	--	--	S	Function unknown	hypothetical protein POPTR_0011s06960g [Populus trichocarpa]
NoveGene_2829	--	--	--	K14003|6.04075e-15|pda:103710997|SEC12-like protein 2; K14003 prolactin regulatory element-binding protein (A)	ko04141:Protein processing in endoplasmic reticulum	[U]	Intracellular trafficking, secretion, and vesicular transport	--	SEC12-like protein 2 GN=F2I9.9 OS=Arabidopsis thaliana (Mouse-ear cress) PE=1 SV=4	U	Intracellular trafficking, secretion, and vesicular transport	hypothetical protein VITISV_036876 [Vitis vinifera]
NoveGene_1146	--	--	Cellular Component: intracellular (GO:0005622);;	--	--	[O]	Posttranslational modification, protein turnover, chaperones	Ribosomal L18p/L5e family	--	O	Posttranslational modification, protein turnover, chaperones	hypothetical protein MIMGU_mgv1a025830mg [Erythranthe guttata]
NoveGene_2910	--	--	Molecular Function: protein kinase activity (GO:0004672);; Biological Process: cellular metabolic process (GO:0044237);;	--	--	[G]	Carbohydrate transport and metabolism	--	Probable beta-1,3-galactosyltransferase 2 GN=B3GALT2 OS=Arabidopsis thaliana (Mouse-ear cress) PE=2 SV=1	G	Carbohydrate transport and metabolism	PREDICTED: serine/threonine-protein kinase HT1-like [Malus domestica]
NoveGene_3800	--	--	Cellular Component: integral component of membrane (GO:0016021);;	--	--	--	--	Hypoxia induced protein conserved region	--	S	Function unknown	Hypoxia-responsive family protein [Theobroma cacao]
NoveGene_2822	[I]	Lipid transport and metabolism	Molecular Function: 3-oxoacyl-[acyl-carrier-protein] synthase activity (GO:0004315);; Biological Process: fatty acid biosynthetic process (GO:0006633);;	K00648|1.05288e-18|mdm:103421601|3-oxoacyl-[acyl-carrier-protein] synthase III, chloroplastic-like; K00648 3-oxoacyl-[acyl-carrier-protein] synthase III [EC:2.3.1.180] (A)	ko00061:Fatty acid biosynthesis;ko01212:Fatty acid metabolism	--	--	--	3-oxoacyl-[acyl-carrier-protein] synthase III, chloroplastic (Precursor) GN=At1g62640 OS=Arabidopsis thaliana (Mouse-ear cress) PE=2 SV=2	I	Lipid transport and metabolism	PREDICTED: 3-oxoacyl-[acyl-carrier-protein] synthase III, chloroplastic-like [Malus domestica]
NoveGene_3372	--	--	Biological Process: transmembrane transport (GO:0055085);;	--	--	--	--	OPT oligopeptide transporter protein	Metal-nicotianamine transporter YSL1 GN=YSL1 OS=Arabidopsis thaliana (Mouse-ear cress) PE=2 SV=2	P	Inorganic ion transport and metabolism	hypothetical protein CICLE_v10003961mg [Citrus clementina]
NoveGene_2901	--	--	--	K13447|3.37691e-24|sot:102598898|RBOHC, StrbohC; respiratory burst oxidase homolog protein C-like (EC:1.11.1.- 1.6.3.-); K13447 respiratory burst oxidase [EC:1.6.3.- 1.11.1.-] (A)	ko04626:Plant-pathogen interaction	[P]	Inorganic ion transport and metabolism	--	Respiratory burst oxidase homolog protein C GN=RBOHC OS=Solanum tuberosum (Potato) PE=1 SV=2	PQ	-	NADPH oxidase A [Camellia sinensis]
NoveGene_1255	--	--	Biological Process: double-strand break repair (GO:0006302);; Biological Process: DNA recombination (GO:0006310);;	K08775|3.85811e-15|mdm:103427770|uncharacterized LOC103427770; K08775 breast cancer 2 susceptibility protein (A)	ko03440:Homologous recombination	[L]	Replication, recombination and repair	--	Protein BREAST CANCER SUSCEPTIBILITY 2 homolog B GN=BRCA2B OS=Arabidopsis thaliana (Mouse-ear cress) PE=1 SV=1	L	Replication, recombination and repair	Breast cancer type 2 susceptibility-like protein [Morus notabilis]
NoveGene_3324	--	--	--	K00817|3.64828e-104|pxb:103955216|histidinol-phosphate aminotransferase, chloroplastic-like; K00817 histidinol-phosphate aminotransferase [EC:2.6.1.9] (A)	ko00340:Histidine metabolism;ko00350:Tyrosine metabolism;ko00360:Phenylalanine metabolism;ko00400:Phenylalanine, tyrosine and tryptophan biosynthesis;ko00960:Tropane, piperidine and pyridine alkaloid biosynthesis;ko01230:Biosynthesis of amino acids	[E]	Amino acid transport and metabolism	Aminotransferase class I and II	Histidinol-phosphate aminotransferase, chloroplastic (Precursor) GN=HPA OS=Nicotiana plumbaginifolia (Leadwort-leaved tobacco) PE=1 SV=1	E	Amino acid transport and metabolism	unnamed protein product [Coffea canephora]
NoveGene_184	[RTKL]	--	--	--	--	--	--	Protein kinase domain;; Protein tyrosine kinase	Probable leucine-rich repeat receptor-like protein kinase At5g49770 (Precursor) GN=At5g49770 OS=Arabidopsis thaliana (Mouse-ear cress) PE=2 SV=1	T	Signal transduction mechanisms	PREDICTED: probable leucine-rich repeat receptor-like protein kinase At5g49770 [Sesamum indicum]
NoveGene_1967	--	--	--	--	--	--	--	--	--	S	Function unknown	PREDICTED: uncharacterized protein LOC102590314 [Solanum tuberosum]
NoveGene_3294	--	--	--	--	--	--	--	--	--	S	Function unknown	G1/S-specific cyclin-E [Gossypium arboreum]
NoveGene_2902	[A]	RNA processing and modification	Biological Process: mRNA splicing, via spliceosome (GO:0000398);; Cellular Component: spliceosomal complex (GO:0005681);; Molecular Function: U6 snRNA binding (GO:0017070);; Molecular Function: U5 snRNA binding (GO:0030623);;	K12856|0|cic:CICLE_v10024683mg|hypothetical protein; K12856 pre-mRNA-processing factor 8 (A)	ko03040:Spliceosome	[A]	RNA processing and modification	PRP8 domain IV core;; U6-snRNA interacting domain of PrP8;; PROCN (NUC071) domain;; U5-snRNA binding site 2 of PrP8;; PROCT (NUC072) domain;; RNA recognition motif of the spliceosomal PrP8;; JAB1/Mov34/MPN/PAD-1 ubiquitin protease;; PROCN (NUC071) domain;; PRO8NT (NUC069), PrP8 N-terminal domain	--	A	RNA processing and modification	unnamed protein product [Coffea canephora]
NoveGene_2904	[IQ]	--	Molecular Function: nucleotide binding (GO:0000166);; Biological Process: metabolic process (GO:0008152);; Molecular Function: ligase activity (GO:0016874);;	K01904|4.92862e-39|fve:101291845|4-coumarate--CoA ligase 1-like; K01904 4-coumarate--CoA ligase [EC:6.2.1.12] (A)	ko00130:Ubiquinone and other terpenoid-quinone biosynthesis;ko00360:Phenylalanine metabolism;ko00940:Phenylpropanoid biosynthesis	[I]	Lipid transport and metabolism	AMP-binding enzyme;; Plant protein of unknown function (DUF869)	4-coumarate--CoA ligase 1 GN=4CL1 OS=Petroselinum crispum (Parsley) PE=2 SV=1	H	Coenzyme transport and metabolism	deep purple 4-hydroxylase 1 [Daucus carota]
NoveGene_1884	--	--	--	--	--	--	--	--	--	S	Function unknown	PREDICTED: uncharacterized protein LOC102601474 [Solanum tuberosum]
NoveGene_4171	--	--	Molecular Function: lyase activity (GO:0016829);; Molecular Function: metal ion binding (GO:0046872);;	K15803|1.76839e-15|cit:102606948|(-)-germacrene D synthase-like; K15803 (-)-germacrene D synthase [EC:4.2.3.22 4.2.3.75] (A)	ko00909:Sesquiterpenoid and triterpenoid biosynthesis	--	--	Terpene synthase, N-terminal domain	(-)-germacrene D synthase OS=Vitis vinifera (Grape) PE=1 SV=1	S	Function unknown	putative terpene synthase, partial [Aralia elata]
NoveGene_4803	--	--	--	K00469|2.09661e-08|pper:PRUPE_ppa009901mg|hypothetical protein; K00469 inositol oxygenase [EC:1.13.99.1] (A)	ko00053:Ascorbate and aldarate metabolism;ko00562:Inositol phosphate metabolism	[R]	General function prediction only	--	Inositol oxygenase 5 GN=MIOX5 OS=Arabidopsis thaliana (Mouse-ear cress) PE=2 SV=1	R	General function prediction only	hypothetical protein PRUPE_ppa009901mg [Prunus persica]
NoveGene_635	--	--	Molecular Function: DNA binding (GO:0003677);; Molecular Function: RNA binding (GO:0003723);; Molecular Function: ribonuclease III activity (GO:0004525);; Molecular Function: ATP binding (GO:0005524);; Biological Process: RNA processing (GO:0006396);; Molecular Function: ATP-dependent helicase activity (GO:0008026);;	K11592|1.19707e-21|pop:POPTR_0008s07580g|POPTRDRAFT_765644; hypothetical protein; K11592 endoribonuclease Dicer [EC:3.1.26.-] (A)	--	[A]	RNA processing and modification	--	Endoribonuclease Dicer homolog 2 GN=At3g03300 OS=Arabidopsis thaliana (Mouse-ear cress) PE=1 SV=2	A	RNA processing and modification	hypothetical protein POPTR_0008s07580g [Populus trichocarpa]
NoveGene_4143	--	--	--	K14165|9.10655e-145|vvi:100242176|dual specificity protein phosphatase PHS1; K14165 atypical dual specificity phosphatase [EC:3.1.3.16 3.1.3.48] (A)	--	[V]	Defense mechanisms	Actin-fragmin kinase, catalytic	Dual specificity protein phosphatase PHS1 GN=PHS1 OS=Arabidopsis thaliana (Mouse-ear cress) PE=1 SV=1	V	Defense mechanisms	PREDICTED: dual specificity protein phosphatase PHS1 [Vitis vinifera]
NoveGene_2834	--	--	Molecular Function: protein kinase activity (GO:0004672);;	--	--	[T]	Signal transduction mechanisms	HCO3- transporter family	Probable boron transporter 2 GN=BOR2 OS=Arabidopsis thaliana (Mouse-ear cress) PE=2 SV=1	P	Inorganic ion transport and metabolism	PREDICTED: serine/threonine-protein kinase HT1-like [Malus domestica]
NoveGene_2265	--	--	--	--	--	--	--	--	--	S	Function unknown	Uncharacterized protein TCM_000403 [Theobroma cacao]
NoveGene_2262	--	--	Molecular Function: translation initiation factor activity (GO:0003743);; Cellular Component: cytoplasm (GO:0005737);; Biological Process: methylation-dependent chromatin silencing (GO:0006346);; Biological Process: cell-cell signaling (GO:0007267);; Biological Process: virus induced gene silencing (GO:0009616);; Biological Process: determination of bilateral symmetry (GO:0009855);; Biological Pr…	K11593|1.03293e-12|crb:CARUB_v10025804mg|hypothetical protein; K11593 eukaryotic translation initiation factor 2C (A)	--	[J]	Translation, ribosomal structure and biogenesis	--	Protein argonaute 10 GN=MQD19.17 OS=Arabidopsis thaliana (Mouse-ear cress) PE=2 SV=1	J	Translation, ribosomal structure and biogenesis	hypothetical protein CARUB_v10025804mg, partial [Capsella rubella]
NoveGene_2913	--	--	Cellular Component: vacuole (GO:0005773);;	--	--	--	--	--	--	R	General function prediction only	PREDICTED: uncharacterized protein LOC105130143 [Populus euphratica]
NoveGene_1319	--	--	--	--	--	--	--	--	Serine/threonine-protein kinase CDL1 {ECO:0000305} OS=Arabidopsis thaliana (Mouse-ear cress) PE=1 SV=1	S	Function unknown	PREDICTED: uncharacterized protein LOC103501366 isoform X2 [Cucumis melo]
NoveGene_2432	--	--	Molecular Function: transferase activity, transferring glycosyl groups (GO:0016757);;	--	--	[GC]	--	UDP-glucoronosyl and UDP-glucosyl transferase	Putative UDP-glucose flavonoid 3-O-glucosyltransferase 3 {ECO:0000250|UniProtKB:Q2V6K0} OS=Fragaria ananassa (Strawberry) PE=2 SV=1	CG	-	UDP-glycosyltransferase [Panax ginseng]
NoveGene_128	--	--	--	K15255|4.97365e-09|mtr:MTR_5g047960|ATP-dependent DNA helicase PIF1; K15255 ATP-dependent DNA helicase PIF1 [EC:3.6.4.12] (A)	--	--	--	--	--	--	--	ATP-dependent DNA helicase PIF1 [Medicago truncatula]
NoveGene_2852	--	--	--	--	--	--	--	Cysteine-rich TM module stress tolerance	--	--	--	--
NoveGene_747	--	--	--	K00688|1.64321e-11|zma:100170240|umc1774; LOC100170240; K00688 starch phosphorylase [EC:2.4.1.1] (A)	ko00500:Starch and sucrose metabolism	[G]	Carbohydrate transport and metabolism	Carbohydrate phosphorylase	Alpha-1,4 glucan phosphorylase L isozyme, chloroplastic/amyloplastic (Precursor) GN=PHO1 OS=Vicia faba (Broad bean) PE=2 SV=2	G	Carbohydrate transport and metabolism	PREDICTED: alpha-1,4 glucan phosphorylase L isozyme, chloroplastic/amyloplastic [Zea mays]
NoveGene_4736	[L]	Replication, recombination and repair	Molecular Function: DNA-directed RNA polymerase activity (GO:0003899);; Biological Process: DNA-dependent DNA replication (GO:0006261);;	K02684|2.33754e-54|tcc:TCM_016451|DNA primase isoform 1; K02684 DNA primase small subunit [EC:2.7.7.-] (A)	ko00230:Purine metabolism;ko00240:Pyrimidine metabolism;ko03030:DNA replication	[L]	Replication, recombination and repair	--	--	L	Replication, recombination and repair	hypothetical protein JCGZ_05702 [Jatropha curcas]
NoveGene_2920	--	--	--	--	--	--	--	--	--	R	General function prediction only	unnamed protein product [Coffea canephora]
NoveGene_2912	--	--	--	K15014|2.96624e-12|pop:POPTR_0018s13010g|POPTRDRAFT_259649; hypothetical protein; K15014 solute carrier family 29 (equilibrative nucleoside transporter), member 1/2/3 (A)	--	[F]	Nucleotide transport and metabolism	--	Equilibrative nucleotide transporter 8 GN=ETN8 OS=Arabidopsis thaliana (Mouse-ear cress) PE=2 SV=1	P	Inorganic ion transport and metabolism	hypothetical protein POPTR_0018s13010g [Populus trichocarpa]
NoveGene_181	--	--	--	--	--	--	--	--	--	S	Function unknown	PREDICTED: uncharacterized protein LOC102600592 [Solanum tuberosum]
NoveGene_735	--	--	Cellular Component: endoplasmic reticulum membrane (GO:0005789);; Biological Process: GPI anchor biosynthetic process (GO:0006506);; Cellular Component: integral component of membrane (GO:0016021);;	K05293|1.54423e-07|vvi:100261568|phosphatidylinositol glycan anchor biosynthesis class U protein; K05293 phosphatidylinositol glycan, class U (A)	ko00563:Glycosylphosphatidylinositol(GPI)-anchor biosynthesis	[R]	General function prediction only	--	--	R	General function prediction only	PREDICTED: phosphatidylinositol glycan anchor biosynthesis class U protein [Vitis vinifera]
NoveGene_1849	--	--	--	--	--	--	--	DNA binding protein S1FA	--	--	--	--
NoveGene_4126	--	--	Molecular Function: helicase activity (GO:0004386);; Biological Process: DNA metabolic process (GO:0006259);; Biological Process: single-organism cellular process (GO:0044763);;	--	--	[D]	Cell cycle control, cell division, chromosome partitioning	--	--	S	Function unknown	hypothetical protein MTR_5g064790 [Medicago truncatula]
NoveGene_4114	--	--	--	--	--	--	--	--	--	S	Function unknown	PREDICTED: uncharacterized protein LOC105127022 [Populus euphratica]
NoveGene_3751	--	--	Biological Process: phosphatidylinositol biosynthetic process (GO:0006661);;	--	--	--	--	Domain of unknown function (DUF1903)	--	S	Function unknown	Os01g0224300 [Oryza sativa Japonica Group]
NoveGene_1293	--	--	--	--	--	--	--	--	--	--	--	TdcA1-ORF1-ORF2 [Daucus carota]
NoveGene_708	--	--	Molecular Function: nucleotide binding (GO:0000166);; Molecular Function: protein kinase activity (GO:0004672);; Biological Process: phosphorylation (GO:0016310);;	K07198|2.96235e-20|vvi:100259621|CIPK19; CBL-interacting serine/threonine-protein kinase 1-like; K07198 5'-AMP-activated protein kinase, catalytic alpha subunit [EC:2.7.11.11] (A)	ko04140:Regulation of autophagy	[T]	Signal transduction mechanisms	NAF domain	CBL-interacting protein kinase 1 GN=P0706B05.31 OS=Oryza sativa subsp. japonica (Rice) PE=2 SV=1	T	Signal transduction mechanisms	PREDICTED: CBL-interacting serine/threonine-protein kinase 1-like isoform X1 [Vitis vinifera]
NoveGene_2930	[RTKL]	--	--	K08867|1.79662e-34|pper:PRUPE_ppa001969mg|hypothetical protein; K08867 WNK lysine deficient protein kinase [EC:2.7.11.1] (A)	--	[R]	General function prediction only	Protein kinase domain;; Protein tyrosine kinase;; Papain family cysteine protease	Probable serine/threonine-protein kinase WNK1 OS=Oryza sativa subsp. japonica (Rice) PE=2 SV=1	T	Signal transduction mechanisms	hypothetical protein PRUPE_ppa001969mg [Prunus persica]
NoveGene_1348	--	--	--	--	--	[S]	Function unknown	BTB/POZ domain	ARM REPEAT PROTEIN INTERACTING WITH ABF2 GN=ARIA OS=Arabidopsis thaliana (Mouse-ear cress) PE=1 SV=2	R	General function prediction only	Ankyrin repeat and BTB/POZ domain-containing protein BTBD11 [Aegilops tauschii]
NoveGene_707	--	--	Molecular Function: GTPase activity (GO:0003924);; Molecular Function: GTP binding (GO:0005525);; Biological Process: GTP catabolic process (GO:0006184);;	--	--	[UR]	--	Dynamin central region;; Dynamin GTPase effector domain;; Dynamin family	Dynamin-related protein 1A GN=At5g42080 OS=Arabidopsis thaliana (Mouse-ear cress) PE=1 SV=3	U	Intracellular trafficking, secretion, and vesicular transport	hypothetical protein MIMGU_mgv1a003091mg [Erythranthe guttata]
NoveGene_3717	--	--	Molecular Function: protein tyrosine kinase activity (GO:0004713);; Molecular Function: ATP binding (GO:0005524);; Biological Process: protein phosphorylation (GO:0006468);; Cellular Component: integral component of membrane (GO:0016021);;	--	--	--	--	Leucine rich repeat N-terminal domain	--	T	Signal transduction mechanisms	unnamed protein product [Vitis vinifera]
NoveGene_1910	[J]	Translation, ribosomal structure and biogenesis	Molecular Function: structural constituent of ribosome (GO:0003735);; Cellular Component: mitochondrion (GO:0005739);; Biological Process: translation (GO:0006412);; Cellular Component: chloroplast (GO:0009507);; Cellular Component: small ribosomal subunit (GO:0015935);; Molecular Function: rRNA binding (GO:0019843);;	K02965|1.29823e-35|vvi:7498518|rps19, ViviM_p104; ribosomal protein S19; K02965 small subunit ribosomal protein S19 (A)	ko03010:Ribosome	[J]	Translation, ribosomal structure and biogenesis	Ribosomal protein S19	Ribosomal protein S19, mitochondrial GN=RPS19 OS=Petunia hybrida (Petunia) PE=2 SV=2	J	Translation, ribosomal structure and biogenesis	RecName: Full=Ribosomal protein S19, mitochondrial (mitochondrion) [Petunia x hybrida]
NoveGene_74	[RTKL]	--	Molecular Function: nucleotide binding (GO:0000166);; Molecular Function: protein serine/threonine kinase activity (GO:0004674);;	--	--	--	--	Protein kinase domain;; Protein tyrosine kinase;; Universal stress protein family	Proline-rich receptor-like protein kinase PERK13 GN=F24J13.3 OS=Arabidopsis thaliana (Mouse-ear cress) PE=2 SV=1	T	Signal transduction mechanisms	PREDICTED: probable receptor-like serine/threonine-protein kinase At5g57670 [Sesamum indicum]
NoveGene_3350	--	--	Biological Process: long-chain fatty acid metabolic process (GO:0001676);; Biological Process: defense response to insect (GO:0002213);; Molecular Function: long-chain fatty acid-CoA ligase activity (GO:0004467);; Cellular Component: endoplasmic reticulum (GO:0005783);; Biological Process: fatty acid biosynthetic process (GO:0006633);; Cellular Component: plasmodesma (GO:0009506);; Biological Pro…	K01897|3.23349e-34|sot:102589531|long chain acyl-CoA synthetase 2-like; K01897 long-chain acyl-CoA synthetase [EC:6.2.1.3] (A)	ko00061:Fatty acid biosynthesis;ko00071:Fatty acid degradation;ko01212:Fatty acid metabolism;ko04146:Peroxisome	[I]	Lipid transport and metabolism	--	Long chain acyl-CoA synthetase 2 GN=F13F21.14 OS=Arabidopsis thaliana (Mouse-ear cress) PE=2 SV=1	I	Lipid transport and metabolism	PREDICTED: long chain acyl-CoA synthetase 2 [Nicotiana tomentosiformis]
NoveGene_2830	--	--	--	--	--	--	--	F-box domain	--	--	--	--
NoveGene_1275	--	--	--	--	--	--	--	--	--	--	--	unnamed protein product [Arabidopsis thaliana]
NoveGene_4130	--	--	Cellular Component: nucleus (GO:0005634);; Biological Process: transport (GO:0006810);;	--	--	[U]	Intracellular trafficking, secretion, and vesicular transport	GAG-pre-integrase domain	Vacuolar protein sorting-associated protein 9A GN=MMB12.26 OS=Arabidopsis thaliana (Mouse-ear cress) PE=1 SV=1	U	Intracellular trafficking, secretion, and vesicular transport	PREDICTED: vacuolar protein sorting-associated protein 9A-like [Glycine max]
NoveGene_3355	[C]	Energy production and conversion	Molecular Function: retinal dehydrogenase activity (GO:0001758);; Molecular Function: 3-chloroallyl aldehyde dehydrogenase activity (GO:0004028);; Molecular Function: aldehyde dehydrogenase (NAD) activity (GO:0004029);; Molecular Function: ATP binding (GO:0005524);; Cellular Component: mitochondrion (GO:0005739);; Biological Process: oxidation-reduction process (GO:0055114);;	K00128|1.60334e-49|fve:101298221|aldehyde dehydrogenase family 2 member B4, mitochondrial-like; K00128 aldehyde dehydrogenase (NAD+) [EC:1.2.1.3] (A)	ko00010:Glycolysis / Gluconeogenesis;ko00040:Pentose and glucuronate interconversions;ko00053:Ascorbate and aldarate metabolism;ko00071:Fatty acid degradation;ko00280:Valine, leucine and isoleucine degradation;ko00310:Lysine degradation;ko00330:Arginine and proline metabolism;ko00340:Histidine metabolism;ko00380:Tryptophan metabolism;ko00410:beta-Alanine metabolism;ko00561:Glycerolipid metabolism…	[C]	Energy production and conversion	--	Aldehyde dehydrogenase family 2 member B4, mitochondrial (Precursor) GN=T17F15.130 OS=Arabidopsis thaliana (Mouse-ear cress) PE=2 SV=1	C	Energy production and conversion	PREDICTED: aldehyde dehydrogenase family 2 member B7, mitochondrial-like [Nicotiana sylvestris]
NoveGene_1959	--	--	Molecular Function: inositol hexakisphosphate binding (GO:0000822);; Biological Process: auxin-activated signaling pathway (GO:0009734);;	K14485|1.08295e-16|pper:PRUPE_ppa003317mg|hypothetical protein; K14485 transport inhibitor response 1 (A)	ko04075:Plant hormone signal transduction	[R]	General function prediction only	--	GRR1-like protein 1 GN=At4g03190 OS=Arabidopsis thaliana (Mouse-ear cress) PE=1 SV=1	T	Signal transduction mechanisms	hypothetical protein PRUPE_ppa003317mg [Prunus persica]
NoveGene_3766	--	--	--	--	--	--	--	--	--	--	--	S haplotype-specific F-box protein [Prunus domestica]
NoveGene_3374	[RTKL]	--	Biological Process: maltose metabolic process (GO:0000023);; Molecular Function: phosphorelay sensor kinase activity (GO:0000155);; Biological Process: phosphorelay signal transduction system (GO:0000160);; Molecular Function: protein kinase C activity (GO:0004697);; Molecular Function: protein tyrosine kinase activity (GO:0004713);; Molecular Function: ATP binding (GO:0005524);; Cellular Compone…	--	--	--	--	Protein kinase domain;; Protein tyrosine kinase;; Protein kinase domain	Phototropin-2 GN=K21L19.6 OS=Arabidopsis thaliana (Mouse-ear cress) PE=1 SV=2	T	Signal transduction mechanisms	hypothetical protein VITISV_020580 [Vitis vinifera]
NoveGene_3	--	--	Molecular Function: calcium ion binding (GO:0005509);; Cellular Component: cytoplasm (GO:0005737);; Cellular Component: plasma membrane (GO:0005886);; Biological Process: response to cold (GO:0009409);; Biological Process: response to water deprivation (GO:0009414);; Biological Process: response to salt stress (GO:0009651);; Biological Process: potassium ion import (GO:0010107);; Biological Proce…	K06268|2.27296e-53|vvi:100243294|calcineurin B-like protein 1; K06268 serine/threonine-protein phosphatase 2B regulatory subunit (A)	--	[T]	Signal transduction mechanisms	EF-hand domain pair;; EF-hand domain;; EF hand;; EF hand;; EF hand;; EF-hand domain pair;; EF-hand domain	Calcineurin B-like protein 1 OS=Arabidopsis thaliana (Mouse-ear cress) PE=1 SV=3	T	Signal transduction mechanisms	hypothetical protein JCGZ_17136 [Jatropha curcas]
NoveGene_2944	--	--	--	K14327|2.44346e-22|atr:s00041p00123630|AMTR_s00041p00123630; hypothetical protein; K14327 regulator of nonsense transcripts 2 (A)	ko03013:RNA transport;ko03015:mRNA surveillance pathway	[A]	RNA processing and modification	--	Regulator of nonsense transcripts UPF2 GN=UPF2 OS=Arabidopsis thaliana (Mouse-ear cress) PE=2 SV=1	A	RNA processing and modification	hypothetical protein AMTR_s00041p00123630 [Amborella trichopoda]
NoveGene_2414	--	--	Molecular Function: UDP-glucosyltransferase activity (GO:0035251);;	--	--	[GC]	--	UDP-glucoronosyl and UDP-glucosyl transferase	7-deoxyloganetin glucosyltransferase GN=UGT85A24 OS=Gardenia jasminoides (Cape jasmine) PE=1 SV=1	CG	-	unnamed protein product [Coffea canephora]
NoveGene_1242	--	--	Molecular Function: protein serine/threonine phosphatase activity (GO:0004722);; Biological Process: protein dephosphorylation (GO:0006470);; Molecular Function: metal ion binding (GO:0046872);;	K17499|8.31043e-09|rcu:RCOM_0920800|protein phosphatase 2c, putative (EC:3.1.3.16); K17499 protein phosphatase 1G [EC:3.1.3.16] (A)	--	[T]	Signal transduction mechanisms	--	Probable protein phosphatase 2C 11 OS=Oryza sativa subsp. japonica (Rice) PE=2 SV=1	T	Signal transduction mechanisms	hypothetical protein M569_13194, partial [Genlisea aurea]
NoveGene_2923	--	--	Cellular Component: plastid (GO:0009536);;	--	--	--	--	--	Flavanone 3-dioxygenase GN=FHT OS=Petroselinum crispum (Parsley) PE=1 SV=1	S	Function unknown	PREDICTED: uncharacterized protein LOC104106588 [Nicotiana tomentosiformis]
NoveGene_4112	--	--	--	--	--	[R]	General function prediction only	3'-5' exonuclease	--	R	General function prediction only	PREDICTED: Werner Syndrome-like exonuclease [Nelumbo nucifera]
NoveGene_4745	[I]	Lipid transport and metabolism	Molecular Function: diphosphomevalonate decarboxylase activity (GO:0004163);; Molecular Function: ATP binding (GO:0005524);; Biological Process: isoprenoid biosynthetic process (GO:0008299);;	K01597|1.52029e-37|pmum:103331186|diphosphomevalonate decarboxylase-like; K01597 diphosphomevalonate decarboxylase [EC:4.1.1.33] (A)	ko00900:Terpenoid backbone biosynthesis	[I]	Lipid transport and metabolism	--	--	I	Lipid transport and metabolism	hypothetical protein CISIN_1g014714mg [Citrus sinensis]
NoveGene_4166	--	--	--	--	--	[S]	Function unknown	--	--	S	Function unknown	hypothetical protein [Zea mays]
NoveGene_2833	--	--	--	--	--	--	--	Myb-like DNA-binding domain	Putative Myb family transcription factor At1g14600 GN=At1g14600 OS=Arabidopsis thaliana (Mouse-ear cress) PE=2 SV=2	K	Transcription	hypothetical protein VITISV_035944 [Vitis vinifera]
NoveGene_3786	[G]	Carbohydrate transport and metabolism	Biological Process: carbohydrate metabolic process (GO:0005975);; Molecular Function: isomerase activity (GO:0016853);; Molecular Function: carbohydrate binding (GO:0030246);;	K01792|1.54847e-98|rcu:RCOM_1064680|aldose 1-epimerase, putative; K01792 glucose-6-phosphate 1-epimerase [EC:5.1.3.15] (A)	ko00010:Glycolysis / Gluconeogenesis	[G]	Carbohydrate transport and metabolism	Aldose 1-epimerase	Putative glucose-6-phosphate 1-epimerase OS=Cenchrus ciliaris (Buffelgrass) PE=2 SV=1	G	Carbohydrate transport and metabolism	aldose 1-epimerase, putative [Ricinus communis]
NoveGene_137	--	--	Biological Process: metabolic process (GO:0008152);; Molecular Function: phosphoglycolate phosphatase activity (GO:0008967);;	--	--	[R]	General function prediction only	--	SKP1-like protein 20 GN=ASK20 OS=Arabidopsis thaliana (Mouse-ear cress) PE=2 SV=1	R	General function prediction only	hypothetical protein OsI_06042 [Oryza sativa Indica Group]
NoveGene_3312	--	--	Molecular Function: protein dimerization activity (GO:0046983);;	--	--	--	--	Helix-loop-helix DNA-binding domain	Transcription factor PRE5 GN=MLD15.1 OS=Arabidopsis thaliana (Mouse-ear cress) PE=1 SV=1	K	Transcription	unnamed protein product [Vitis vinifera]
NoveGene_3272	--	--	Molecular Function: serine-type endopeptidase inhibitor activity (GO:0004867);; Biological Process: response to wounding (GO:0009611);;	--	--	--	--	Potato inhibitor I family	Proteinase inhibitor OS=Linum usitatissimum (Flax) PE=1 SV=1	R	General function prediction only	hypothetical protein POPTR_0010s08610g [Populus trichocarpa]
NoveGene_3810	--	--	--	--	--	--	--	--	Antimicrobial peptide 2d (Precursor; Fragment) OS=Macadamia integrifolia (Macadamia nut) PE=1 SV=1	R	General function prediction only	PREDICTED: vicilin-like antimicrobial peptides 2-2 [Nicotiana tomentosiformis]
NoveGene_671	--	--	--	--	--	--	--	--	--	S	Function unknown	unnamed protein product [Vitis vinifera]
NoveGene_1937	--	--	--	--	--	--	--	--	MEPFL1 {ECO:0000305} (Precursor) GN=F18D22.80 OS=Arabidopsis thaliana (Mouse-ear cress) PE=1 SV=1	R	General function prediction only	PREDICTED: EPIDERMAL PATTERNING FACTOR-like protein 1 [Vitis vinifera]
NoveGene_36	--	--	Molecular Function: transmembrane signaling receptor activity (GO:0004888);; Biological Process: cell surface receptor signaling pathway (GO:0007166);; Cellular Component: membrane (GO:0016020);;	--	--	--	--	--	G-protein coupled receptor 1 GN=GCR1 OS=Arabidopsis thaliana (Mouse-ear cress) PE=1 SV=1	T	Signal transduction mechanisms	PREDICTED: G-protein coupled receptor 1 [Nelumbo nucifera]
NoveGene_4649	--	--	Biological Process: respiratory burst involved in defense response (GO:0002679);; Cellular Component: mitochondrion (GO:0005739);; Molecular Function: zinc ion binding (GO:0008270);; Biological Process: response to chitin (GO:0010200);; Biological Process: intracellular signal transduction (GO:0035556);;	--	--	[O]	Posttranslational modification, protein turnover, chaperones	--	NEP1-interacting protein-like 1 GN=ATL27 OS=Arabidopsis thaliana (Mouse-ear cress) PE=2 SV=1	O	Posttranslational modification, protein turnover, chaperones	PREDICTED: NEP1-interacting protein-like 1 isoform X1 [Sesamum indicum]
NoveGene_2894	--	--	--	K10712|9.06096e-18|mtr:MTR_7g086380|2-aminoethanethiol dioxygenase; K10712 cysteamine dioxygenase [EC:1.13.11.19] (A)	ko00430:Taurine and hypotaurine metabolism	[S]	Function unknown	--	Probable serine/threonine-protein kinase At5g41260 GN=At5g41260 OS=Arabidopsis thaliana (Mouse-ear cress) PE=1 SV=1	S	Function unknown	unknown [Picea sitchensis]
NoveGene_1273	[RTKL]	--	Molecular Function: protein serine/threonine kinase activity (GO:0004674);; Molecular Function: non-membrane spanning protein tyrosine kinase activity (GO:0004715);; Molecular Function: ATP binding (GO:0005524);; Biological Process: protein phosphorylation (GO:0006468);;	--	--	[T]	Signal transduction mechanisms	Protein kinase domain;; Protein tyrosine kinase;; Protein tyrosine kinase	Probable serine/threonine-protein kinase Cx32, chloroplastic (Precursor) GN=At4g35600 OS=Arabidopsis thaliana (Mouse-ear cress) PE=1 SV=2	T	Signal transduction mechanisms	PREDICTED: probable serine/threonine-protein kinase Cx32, chloroplastic [Sesamum indicum]
NoveGene_2292	--	--	--	--	--	--	--	Plant protein 1589 of unknown function (A_thal_3526)	--	S	Function unknown	PREDICTED: uncharacterized protein LOC104103332 isoform X2 [Nicotiana tomentosiformis]
NoveGene_22	--	--	Molecular Function: peroxidase activity (GO:0004601);; Biological Process: response to oxidative stress (GO:0006979);; Molecular Function: heme binding (GO:0020037);; Molecular Function: metal ion binding (GO:0046872);; Biological Process: oxidation-reduction process (GO:0055114);;	K00430|1.47708e-15|cit:102616942|peroxidase 27-like; K00430 peroxidase [EC:1.11.1.7] (A)	ko00360:Phenylalanine metabolism;ko00940:Phenylpropanoid biosynthesis	--	--	Peroxidase	Peroxidase 2 (Precursor) GN=YUP8H12.14 OS=Arabidopsis thaliana (Mouse-ear cress) PE=2 SV=1	G	Carbohydrate transport and metabolism	hypothetical protein CICLE_v10017908mg [Citrus clementina]
NoveGene_705	[RTKL]	--	Molecular Function: calmodulin-dependent protein kinase activity (GO:0004683);; Molecular Function: calcium ion binding (GO:0005509);; Molecular Function: ATP binding (GO:0005524);; Cellular Component: plasma membrane (GO:0005886);; Biological Process: protein phosphorylation (GO:0006468);;	--	--	[T]	Signal transduction mechanisms	--	CDPK-related kinase 1 GN=T3K9.9 OS=Arabidopsis thaliana (Mouse-ear cress) PE=1 SV=1	T	Signal transduction mechanisms	hypothetical protein CISIN_1g0080842mg, partial [Citrus sinensis]
NoveGene_3773	--	--	--	--	--	--	--	--	--	S	Function unknown	hypothetical protein CISIN_1g008737mg [Citrus sinensis]
NoveGene_1222	--	--	--	--	--	--	--	--	--	S	Function unknown	PREDICTED: programmed cell death protein 4-like [Vitis vinifera]
NoveGene_2354	--	--	--	--	--	--	--	DnaJ domain	--	O	Posttranslational modification, protein turnover, chaperones	PREDICTED: uncharacterized protein LOC101303433 [Fragaria vesca subsp. vesca]
NoveGene_1271	[E]	Amino acid transport and metabolism	Molecular Function: catalytic activity (GO:0003824);;	K01915|7.68447e-45|vvi:100266191|GS, 1, GS1, GS1-1; glutamine synthetase (EC:6.3.1.2); K01915 glutamine synthetase [EC:6.3.1.2] (A)	ko00250:Alanine, aspartate and glutamate metabolism;ko00330:Arginine and proline metabolism;ko00630:Glyoxylate and dicarboxylate metabolism;ko00910:Nitrogen metabolism;ko01230:Biosynthesis of amino acids	[E]	Amino acid transport and metabolism	Glutamine synthetase, catalytic domain	Glutamine synthetase cytosolic isozyme GN=GLN1 OS=Daucus carota (Wild carrot) PE=2 SV=1	E	Amino acid transport and metabolism	RecName: Full=Glutamine synthetase cytosolic isozyme; AltName: Full=GS1; AltName: Full=Glutamate--ammonia ligase [Daucus carota]
NoveGene_1292	--	--	Cellular Component: cytosol (GO:0005829);; Biological Process: tricarboxylic acid cycle (GO:0006099);; Biological Process: iron ion transport (GO:0006826);; Molecular Function: phosphoenolpyruvate carboxylase activity (GO:0008964);; Biological Process: cellular response to iron ion starvation (GO:0010106);; Biological Process: response to nitrate (GO:0010167);; Biological Process: nitrate transpo…	K01595|4.61465e-11|eus:EUTSA_v10019997mg|hypothetical protein; K01595 phosphoenolpyruvate carboxylase [EC:4.1.1.31] (A)	ko00620:Pyruvate metabolism;ko00710:Carbon fixation in photosynthetic organisms;ko01200:Carbon metabolism	--	--	--	Phosphoenolpyruvate carboxylase 3 GN=K15M2.8 OS=Arabidopsis thaliana (Mouse-ear cress) PE=2 SV=2	C	Energy production and conversion	hypothetical protein EUTSA_v10019997mg [Eutrema salsugineum]
NoveGene_3310	--	--	Molecular Function: DNA binding (GO:0003677);; Molecular Function: chromatin binding (GO:0003682);; Cellular Component: nucleus (GO:0005634);; Biological Process: gravitropism (GO:0009630);; Biological Process: embryo development ending in seed dormancy (GO:0009793);; Biological Process: response to red light (GO:0010114);;	--	--	[O]	Posttranslational modification, protein turnover, chaperones	Myb-like DNA-binding domain	Protein RADIALIS-like 6 GN=F22H5.3 OS=Arabidopsis thaliana (Mouse-ear cress) PE=2 SV=1	O	Posttranslational modification, protein turnover, chaperones	PREDICTED: protein RADIALIS-like 3 [Vitis vinifera]
NoveGene_2917	--	--	--	--	--	--	--	--	--	S	Function unknown	PREDICTED: protein FAR1-RELATED SEQUENCE 5-like [Prunus mume]
NoveGene_2421	--	--	Molecular Function: nucleotide binding (GO:0000166);; Molecular Function: ion binding (GO:0043167);;	--	--	[R]	General function prediction only	Reverse transcriptase (RNA-dependent DNA polymerase);; Integrase core domain;; gag-polypeptide of LTR copia-type;; GAG-pre-integrase domain;; gag-polypeptide of LTR copia-type	Endonuclease OS=Nicotiana tabacum (Common tobacco) PE=2 SV=1	R	General function prediction only	hypothetical protein VITISV_027174 [Vitis vinifera]
NoveGene_1307	--	--	--	--	--	[A]	RNA processing and modification	--	Sugar transporter ERD6-like 6 GN=At1g75220 OS=Arabidopsis thaliana (Mouse-ear cress) PE=1 SV=1	S	Function unknown	hypothetical protein MIMGU_mgv1a026155mg [Erythranthe guttata]
NoveGene_113	--	--	--	--	--	--	--	--	--	--	--	PREDICTED: LOW QUALITY PROTEIN: 2-succinylbenzoate--CoA ligase, chloroplastic/peroxisomal [Sesamum indicum]
NoveGene_3841	[I]	Lipid transport and metabolism	Molecular Function: catalytic activity (GO:0003824);; Cellular Component: plasma membrane (GO:0005886);; Biological Process: response to stress (GO:0006950);; Biological Process: metabolic process (GO:0008152);;	--	--	[I]	Lipid transport and metabolism	PAP2 superfamily	Putative lipid phosphate phosphatase 3, chloroplastic (Precursor) GN=LPP3 OS=Arabidopsis thaliana (Mouse-ear cress) PE=2 SV=1	I	Lipid transport and metabolism	PREDICTED: lipid phosphate phosphatase 2 [Sesamum indicum]
NoveGene_3385	--	--	--	--	--	--	--	--	--	S	Function unknown	PREDICTED: uncharacterized protein LOC102598953 [Solanum tuberosum]
NoveGene_4133	--	--	--	--	--	[R]	General function prediction only	DYW family of nucleic acid deaminases;; PPR repeat;; PPR repeat family;; PPR repeat;; Pentatricopeptide repeat domain;; PPR repeat	Putative pentatricopeptide repeat-containing protein At5g40405 GN=PCMP-H14 OS=Arabidopsis thaliana (Mouse-ear cress) PE=3 SV=1	R	General function prediction only	PREDICTED: pentatricopeptide repeat-containing protein At3g62890-like [Sesamum indicum]
NoveGene_4633	--	--	Biological Process: metabolic process (GO:0008152);; Molecular Function: transferase activity, transferring phosphorus-containing groups (GO:0016772);; Biological Process: response to stimulus (GO:0050896);;	--	--	--	--	--	Probable inactive leucine-rich repeat receptor-like protein kinase At3g03770 (Precursor) GN=At3g03770 OS=Arabidopsis thaliana (Mouse-ear cress) PE=2 SV=1	T	Signal transduction mechanisms	PREDICTED: probable inactive leucine-rich repeat receptor-like protein kinase At3g03770 [Sesamum indicum]
NoveGene_2922	[E]	Amino acid transport and metabolism	--	K00145|1.61108e-60|pda:103709234|probable N-acetyl-gamma-glutamyl-phosphate reductase, chloroplastic; K00145 N-acetyl-gamma-glutamyl-phosphate reductase [EC:1.2.1.38] (A)	ko00330:Arginine and proline metabolism;ko01210:2-Oxocarboxylic acid metabolism;ko01230:Biosynthesis of amino acids	[E]	Amino acid transport and metabolism	--	Probable N-acetyl-gamma-glutamyl-phosphate reductase, chloroplastic (Precursor) GN=OSJNBa0063J18.8 OS=Oryza sativa subsp. japonica (Rice) PE=1 SV=1	E	Amino acid transport and metabolism	PREDICTED: probable N-acetyl-gamma-glutamyl-phosphate reductase, chloroplastic isoform X3 [Elaeis guineensis]
NoveGene_3340	--	--	Molecular Function: transferase activity, transferring acyl groups other than amino-acyl groups (GO:0016747);;	K07513|3.45459e-21|rcu:RCOM_1020840|3-ketoacyl-CoA thiolase B, putative (EC:2.3.1.16); K07513 acetyl-CoA acyltransferase 1 [EC:2.3.1.16] (A)	ko00071:Fatty acid degradation;ko00280:Valine, leucine and isoleucine degradation;ko00592:alpha-Linolenic acid metabolism;ko01040:Biosynthesis of unsaturated fatty acids;ko01212:Fatty acid metabolism;ko04146:Peroxisome	[I]	Lipid transport and metabolism	Thiolase, N-terminal domain	3-ketoacyl-CoA thiolase 2, peroxisomal (Precursor) GN=F25I18.11 OS=Arabidopsis thaliana (Mouse-ear cress) PE=1 SV=2	I	Lipid transport and metabolism	3-ketoacyl-CoA thiolase 2, peroxisomal -like protein [Gossypium arboreum]
NoveGene_1901	--	--	--	--	--	--	--	MULE transposase domain;; FAR1 DNA-binding domain	Protein FAR1-RELATED SEQUENCE 5 GN=FRS5 OS=Arabidopsis thaliana (Mouse-ear cress) PE=2 SV=1	S	Function unknown	PREDICTED: protein FAR1-RELATED SEQUENCE 5-like [Beta vulgaris subsp. vulgaris]
NoveGene_1176	[G]	Carbohydrate transport and metabolism	Biological Process: maltose metabolic process (GO:0000023);; Molecular Function: alpha,alpha-trehalose-phosphate synthase (UDP-forming) activity (GO:0003825);; Molecular Function: trehalose-phosphatase activity (GO:0004805);; Biological Process: trehalose biosynthetic process (GO:0005992);; Biological Process: starch biosynthetic process (GO:0019252);; Biological Process: positive regulation of c…	K16055|1.60253e-97|cic:CICLE_v10000247mg|hypothetical protein; K16055 trehalose 6-phosphate synthase/phosphatase [EC:2.4.1.15 3.1.3.12] (A)	ko00500:Starch and sucrose metabolism	[G]	Carbohydrate transport and metabolism	Trehalose-phosphatase;; Trehalose-phosphatase	Alpha,alpha-trehalose-phosphate synthase [UDP-forming] 5 GN=TPS5 OS=Arabidopsis thaliana (Mouse-ear cress) PE=1 SV=2	G	Carbohydrate transport and metabolism	hypothetical protein JCGZ_22685 [Jatropha curcas]
NoveGene_1231	--	--	--	--	--	[U]	Intracellular trafficking, secretion, and vesicular transport	--	ER lumen protein-retaining receptor GN=ERD2 OS=Petunia hybrida (Petunia) PE=2 SV=1	R	General function prediction only	PREDICTED: protein ZINC INDUCED FACILITATOR-LIKE 1-like isoform X3 [Solanum tuberosum]
NoveGene_2939	--	--	--	--	--	--	--	Anaphase-promoting complex APC subunit 1	--	S	Function unknown	PREDICTED: uncharacterized protein LOC104592576 [Nelumbo nucifera]
NoveGene_1298	--	--	Molecular Function: actin binding (GO:0003779);; Cellular Component: actin cytoskeleton (GO:0015629);; Biological Process: actin filament depolymerization (GO:0030042);;	K05765|2.12542e-41|sly:101252224|actin-depolymerizing factor-like; K05765 cofilin (A)	--	[Z]	Cytoskeleton	Cofilin/tropomyosin-type actin-binding protein;; Plant protein of unknown function (DUF639)	Actin-depolymerizing factor 6 GN=ADF6 OS=Arabidopsis thaliana (Mouse-ear cress) PE=1 SV=1	Z	Cytoskeleton	PREDICTED: actin-depolymerizing factor-like [Solanum lycopersicum]
NoveGene_691	--	--	Molecular Function: serine-type endopeptidase activity (GO:0004252);; Molecular Function: identical protein binding (GO:0042802);; Biological Process: negative regulation of catalytic activity (GO:0043086);;	--	--	--	--	Peptidase inhibitor I9	--	S	Function unknown	PREDICTED: uncharacterized protein LOC104244276 [Nicotiana sylvestris]
NoveGene_2366	--	--	Cellular Component: cytoplasmic membrane-bounded vesicle (GO:0016023);;	--	--	--	--	Phosphatidylinositol N-acetylglucosaminyltransferase subunit Y	--	S	Function unknown	hypothetical protein EUGRSUZ_J00742 [Eucalyptus grandis]
NoveGene_2838	--	--	Molecular Function: sequence-specific DNA binding transcription factor activity (GO:0003700);; Biological Process: regulation of transcription, DNA-templated (GO:0006355);;	--	--	--	--	Myosin N-terminal SH3-like domain	Scarecrow-like protein 3 GN=SCL3 OS=Arabidopsis thaliana (Mouse-ear cress) PE=2 SV=1	K	Transcription	PREDICTED: scarecrow-like protein 3 [Beta vulgaris subsp. vulgaris]
NoveGene_2807	--	--	--	K14487|0|rcu:RCOM_0032550|Indole-3-acetic acid-amido synthetase GH3.6, putative; K14487 auxin responsive GH3 gene family (A)	ko04075:Plant hormone signal transduction	--	--	GH3 auxin-responsive promoter;; GH3 auxin-responsive promoter	Indole-3-acetic acid-amido synthetase GH3.6 GN=F24B18.13 OS=Arabidopsis thaliana (Mouse-ear cress) PE=1 SV=1	R	General function prediction only	Indole-3-acetic acid-amido synthetase GH3.6, putative [Ricinus communis]
NoveGene_1847	--	--	--	--	--	--	--	--	Telomere repeat-binding protein 4 GN=MAC12.23 OS=Arabidopsis thaliana (Mouse-ear cress) PE=1 SV=1	R	General function prediction only	PREDICTED: uncharacterized protein LOC104601289 [Nelumbo nucifera]
NoveGene_3377	--	--	Biological Process: metabolic process (GO:0008152);; Molecular Function: oxidoreductase activity (GO:0016491);;	K09753|2.52116e-32|pmum:103328172|cinnamoyl-CoA reductase 1-like; K09753 cinnamoyl-CoA reductase [EC:1.2.1.44] (A)	ko00940:Phenylpropanoid biosynthesis	[V]	Defense mechanisms	Glycosyl hydrolase family 1	Cinnamoyl-CoA reductase 2 GN=CCR2 OS=Arabidopsis thaliana (Mouse-ear cress) PE=1 SV=1	Q	Secondary metabolites biosynthesis, transport and catabolism	cinnamoyl CoA reductase [Corymbia citriodora subsp. variegata]
NoveGene_25	--	--	--	--	--	[R]	General function prediction only	--	Probable inactive purple acid phosphatase 16 (Precursor) GN=PAP16 OS=Arabidopsis thaliana (Mouse-ear cress) PE=2 SV=1	R	General function prediction only	PREDICTED: probable inactive purple acid phosphatase 16 [Solanum lycopersicum]
NoveGene_2900	--	--	--	--	--	--	--	--	--	S	Function unknown	PREDICTED: uncharacterized protein LOC104644883 [Solanum lycopersicum]
NoveGene_2398	--	--	Molecular Function: cytochrome-b5 reductase activity, acting on NAD(P)H (GO:0004128);; Molecular Function: copper ion binding (GO:0005507);; Cellular Component: mitochondrial intermembrane space (GO:0005758);; Cellular Component: Golgi apparatus (GO:0005794);; Biological Process: glycolytic process (GO:0006096);; Biological Process: water transport (GO:0006833);; Biological Process: hyperosmotic …	K00326|2.23038e-20|pop:POPTR_0006s23520g|POPTRDRAFT_716762; hypothetical protein; K00326 cytochrome-b5 reductase [EC:1.6.2.2] (A)	ko00520:Amino sugar and nucleotide sugar metabolism	[HC]	--	--	NADH-cytochrome b5 reductase-like protein GN=CBR2 OS=Arabidopsis thaliana (Mouse-ear cress) PE=1 SV=2	CH	-	PREDICTED: NADH-cytochrome b5 reductase-like protein [Populus euphratica]
NoveGene_3319	--	--	--	--	--	--	--	--	--	--	--	PREDICTED: uncharacterized protein LOC104900115 [Beta vulgaris subsp. vulgaris]
NoveGene_1191	--	--	--	--	--	--	--	--	--	S	Function unknown	hypothetical protein MIMGU_mgv1a017609mg [Erythranthe guttata]
NoveGene_1342	--	--	Cellular Component: chloroplast thylakoid lumen (GO:0009543);;	--	--	--	--	--	--	S	Function unknown	unnamed protein product [Coffea canephora]
NoveGene_2318	--	--	--	--	--	--	--	--	--	S	Function unknown	PREDICTED: uncharacterized protein LOC105130776 [Populus euphratica]
NoveGene_2285	--	--	--	--	--	--	--	--	--	U	Intracellular trafficking, secretion, and vesicular transport	PREDICTED: probable ADP-ribosylation factor GTPase-activating protein AGD14 [Vitis vinifera]
NoveGene_130	[RTKL]	--	Molecular Function: kinase activity (GO:0016301);;	--	--	[D]	Cell cycle control, cell division, chromosome partitioning	--	Probable serine/threonine-protein kinase At1g54610 GN=At1g54610 OS=Arabidopsis thaliana (Mouse-ear cress) PE=1 SV=1	T	Signal transduction mechanisms	PREDICTED: probable serine/threonine-protein kinase At1g54610 isoform X1 [Populus euphratica]
NoveGene_1278	[L]	Replication, recombination and repair	Molecular Function: DNA binding (GO:0003677);; Molecular Function: RNA binding (GO:0003723);; Molecular Function: RNA-directed DNA polymerase activity (GO:0003964);; Molecular Function: aspartic-type endopeptidase activity (GO:0004190);; Biological Process: RNA-dependent DNA replication (GO:0006278);; Biological Process: DNA recombination (GO:0006310);; Biological Process: proteolysis (GO:0006508…	--	--	[R]	General function prediction only	Retroviral aspartyl protease;; Reverse transcriptase (RNA-dependent DNA polymerase);; Integrase core domain;; Retrotransposon gag protein;; Zinc knuckle;; Aspartyl protease	RNA-directed DNA polymerase homolog OS=Oenothera berteroana (Bertero&apos;s evening primrose) PE=4 SV=1	R	General function prediction only	retrotransposon protein [Beta vulgaris]
NoveGene_642	[L]	Replication, recombination and repair	Molecular Function: RNA binding (GO:0003723);; Molecular Function: RNA-DNA hybrid ribonuclease activity (GO:0004523);; Biological Process: RNA metabolic process (GO:0016070);; Biological Process: nucleic acid phosphodiester bond hydrolysis (GO:0090305);;	K10743|4.85553e-48|vvi:100260143|ribonuclease H2 subunit A; K10743 ribonuclease H2 subunit A [EC:3.1.26.4] (A)	ko03030:DNA replication	[L]	Replication, recombination and repair	Ribonuclease HII	Ribonuclease H2 subunit A GN=At2g25100 OS=Arabidopsis thaliana (Mouse-ear cress) PE=2 SV=2	L	Replication, recombination and repair	PREDICTED: ribonuclease H2 subunit A [Vitis vinifera]
NoveGene_2907	--	--	--	--	--	--	--	--	Isoflavone reductase-like protein OS=Olea europaea (Common olive) PE=1 SV=1	S	Function unknown	hypothetical protein VITISV_043611 [Vitis vinifera]
NoveGene_141	--	--	Cellular Component: nucleus (GO:0005634);; Biological Process: regulation of transcription, DNA-templated (GO:0006355);;	K11644|9.64264e-15|mdm:103402964|paired amphipathic helix protein Sin3-like 4; K11644 paired amphipathic helix protein Sin3a (A)	--	[B]	Chromatin structure and dynamics	Paired amphipathic helix repeat	Paired amphipathic helix protein Sin3-like 1 GN=SNL1 OS=Arabidopsis thaliana (Mouse-ear cress) PE=1 SV=2	B	Chromatin structure and dynamics	PREDICTED: paired amphipathic helix protein Sin3-like 4 isoform X2 [Prunus mume]
NoveGene_3373	[L]	Replication, recombination and repair	Molecular Function: RNA binding (GO:0003723);; Molecular Function: RNA-directed DNA polymerase activity (GO:0003964);; Biological Process: RNA-dependent DNA replication (GO:0006278);; Biological Process: DNA integration (GO:0015074);;	--	--	--	--	Retrotransposon gag protein	RNA-directed DNA polymerase homolog OS=Oenothera berteroana (Bertero&apos;s evening primrose) PE=4 SV=1	L	Replication, recombination and repair	PREDICTED: uncharacterized protein LOC104591054 [Nelumbo nucifera]
NoveGene_1148	--	--	Molecular Function: catalytic activity (GO:0003824);; Biological Process: metabolic process (GO:0008152);;	K06617|4.71086e-19|sot:102600756|probable galactinol--sucrose galactosyltransferase 2-like; K06617 raffinose synthase [EC:2.4.1.82] (A)	ko00052:Galactose metabolism	--	--	--	Probable galactinol--sucrose galactosyltransferase 2 GN=T8H10.120 OS=Arabidopsis thaliana (Mouse-ear cress) PE=2 SV=2	R	General function prediction only	PREDICTED: probable galactinol--sucrose galactosyltransferase 2 isoform X1 [Nicotiana tomentosiformis]
NoveGene_3833	--	--	--	K01495|2.59709e-07|mtr:MTR_7g060730|GTP cyclohydrolase I; K01495 GTP cyclohydrolase I [EC:3.5.4.16] (A)	ko00790:Folate biosynthesis	--	--	--	--	H	Coenzyme transport and metabolism	GTP cyclohydrolase I [Medicago truncatula]
NoveGene_1969	--	--	--	--	--	--	--	--	--	S	Function unknown	hypothetical protein PHAVU_011G114500g, partial [Phaseolus vulgaris]
NoveGene_3332	[GC]	--	Biological Process: metabolic process (GO:0008152);; Molecular Function: transferase activity, transferring hexosyl groups (GO:0016758);;	--	--	[GC]	--	UDP-glucoronosyl and UDP-glucosyl transferase	UDP-glycosyltransferase 74E2 GN=UGT74E2 OS=Arabidopsis thaliana (Mouse-ear cress) PE=1 SV=1	CG	-	hypothetical protein EUGRSUZ_H00270 [Eucalyptus grandis]
NoveGene_3308	--	--	--	--	--	--	--	--	--	S	Function unknown	PREDICTED: uncharacterized protein LOC104448416 [Eucalyptus grandis]
NoveGene_1258	--	--	--	--	--	--	--	--	--	S	Function unknown	PREDICTED: uncharacterized protein LOC104095140 [Nicotiana tomentosiformis]
NoveGene_663	--	--	--	--	--	--	--	--	--	R	General function prediction only	Vacuolar ATP synthase catalytic subunit-related / V-ATPase-related / vacuolar proton pump-related [Theobroma cacao]
NoveGene_1827	--	--	--	--	--	[BK]	--	--	Probable histone-lysine N-methyltransferase ATXR3 OS=Arabidopsis thaliana (Mouse-ear cress) PE=2 SV=2	BK	-	PREDICTED: probable histone-lysine N-methyltransferase ATXR3 isoform X2 [Sesamum indicum]
NoveGene_3391	--	--	--	--	--	--	--	--	--	S	Function unknown	hypothetical protein MIMGU_mgv1a016844mg [Erythranthe guttata]
NoveGene_3283	--	--	Molecular Function: beta-1,4-mannosylglycoprotein 4-beta-N-acetylglucosaminyltransferase activity (GO:0003830);; Biological Process: protein N-linked glycosylation (GO:0006487);; Cellular Component: membrane (GO:0016020);;	K00737|1.53789e-19|pop:POPTR_0008s19000g|POPTRDRAFT_1085621; glycosyl transferase family 17 family protein; K00737 beta-1,4-mannosyl-glycoprotein beta-1,4-N-acetylglucosaminyltransferase [EC:2.4.1.144] (A)	ko00510:N-Glycan biosynthesis	--	--	Glycosyltransferase family 17	--	G	Carbohydrate transport and metabolism	Beta-1,4-mannosyl-glycoprotein 4-beta-N-acetylglucosaminyltransferase [Gossypium arboreum]
NoveGene_4607	--	--	--	K01937|3.29005e-06|ath:AT1G30820|CTP synthase-like protein; K01937 CTP synthase [EC:6.3.4.2] (A)	ko00240:Pyrimidine metabolism	[F]	Nucleotide transport and metabolism	--	--	--	--	PREDICTED: CTP synthase-like [Tarenaya hassleriana]
NoveGene_1300	--	--	--	--	--	--	--	Ureide permease;; Sugar transport protein	Ureide permease 2 GN=UPS2 OS=Arabidopsis thaliana (Mouse-ear cress) PE=2 SV=2	P	Inorganic ion transport and metabolism	PREDICTED: ureide permease 2-like [Nelumbo nucifera]
NoveGene_1354	--	--	--	K03021|1.11033e-06|csv:101212145|DNA-directed RNA polymerase III subunit RPC2-like; K03021 DNA-directed RNA polymerase III subunit RPC2 [EC:2.7.7.6] (A)	ko00230:Purine metabolism;ko00240:Pyrimidine metabolism;ko03020:RNA polymerase	--	--	--	--	--	--	hypothetical protein MIMGU_mgv1a000512mg [Erythranthe guttata]
NoveGene_2339	--	--	--	--	--	[Q]	Secondary metabolites biosynthesis, transport and catabolism	--	Pleiotropic drug resistance protein 1 GN=PDR1 OS=Nicotiana tabacum (Common tobacco) PE=2 SV=1	Q	Secondary metabolites biosynthesis, transport and catabolism	PREDICTED: pleiotropic drug resistance protein 1-like [Solanum lycopersicum]
NoveGene_60	--	--	--	--	--	--	--	--	ATP synthase delta chain, chloroplastic (Precursor) GN=ATPD OS=Sorghum bicolor (Sorghum) PE=2 SV=1	R	General function prediction only	hypothetical protein PRUPE_ppa1027122mg, partial [Prunus persica]
NoveGene_1256	--	--	Biological Process: DNA repair (GO:0006281);;	K08775|3.15798e-32|pmum:103327228|uncharacterized LOC103327228; K08775 breast cancer 2 susceptibility protein (A)	ko03440:Homologous recombination	[L]	Replication, recombination and repair	BRCA2, oligonucleotide/oligosaccharide-binding, domain 1;; BRCA2, helical	Protein BREAST CANCER SUSCEPTIBILITY 2 homolog B GN=BRCA2B OS=Arabidopsis thaliana (Mouse-ear cress) PE=1 SV=1	L	Replication, recombination and repair	PREDICTED: uncharacterized protein LOC103327228 [Prunus mume]
NoveGene_5	[O]	Posttranslational modification, protein turnover, chaperones	Biological Process: Group II intron splicing (GO:0000373);; Molecular Function: endonuclease activity (GO:0004519);; Cellular Component: chloroplast (GO:0009507);; Biological Process: mRNA cis splicing, via spliceosome (GO:0045292);; Biological Process: photosystem I assembly (GO:0048564);;	--	--	[R]	General function prediction only	--	Pentatricopeptide repeat-containing protein At2g15820 GN=At2g15820 OS=Arabidopsis thaliana (Mouse-ear cress) PE=2 SV=3	R	General function prediction only	PREDICTED: pentatricopeptide repeat-containing protein At2g15820 [Vitis vinifera]
NoveGene_3804	[IQ]	--	Biological Process: metabolic process (GO:0008152);; Molecular Function: oxidoreductase activity (GO:0016491);;	--	--	[I]	Lipid transport and metabolism	AMP-binding enzyme;; AMP-binding enzyme C-terminal domain;; AMP-binding enzyme	4-coumarate--CoA ligase-like 9 GN=4CLL9 OS=Arabidopsis thaliana (Mouse-ear cress) PE=1 SV=2	I	Lipid transport and metabolism	PREDICTED: 4-coumarate--CoA ligase-like 9 [Populus euphratica]
NoveGene_727	--	--	--	--	--	--	--	Glutaredoxin	--	--	--	--
NoveGene_1818	--	--	Molecular Function: calcium ion binding (GO:0005509);; Cellular Component: plasma membrane (GO:0005886);; Biological Process: response to nematode (GO:0009624);; Biological Process: regulation of stomatal movement (GO:0010119);; Biological Process: abscisic acid transport (GO:0080168);; Molecular Function: abscisic acid transporter activity (GO:0090440);;	--	--	[E]	Amino acid transport and metabolism	--	Protein NRT1/ PTR FAMILY 4.6 GN=At1g69850 OS=Arabidopsis thaliana (Mouse-ear cress) PE=1 SV=1	P	Inorganic ion transport and metabolism	PREDICTED: protein NRT1/ PTR FAMILY 4.6-like [Sesamum indicum]
NoveGene_5087	--	--	--	--	--	[G]	Carbohydrate transport and metabolism	--	ABC transporter G family member 37 GN=F4P12.180 OS=Arabidopsis thaliana (Mouse-ear cress) PE=2 SV=1	S	Function unknown	PREDICTED: pleiotropic drug resistance protein 3-like [Prunus mume]
NoveGene_2915	--	--	--	--	--	[I]	Lipid transport and metabolism	--	Phosphoinositide phosphatase SAC3 GN=SAC3 OS=Arabidopsis thaliana (Mouse-ear cress) PE=2 SV=1	I	Lipid transport and metabolism	PREDICTED: phosphoinositide phosphatase SAC2 [Solanum lycopersicum]
NoveGene_127	--	--	--	K07466|3.79313e-10|sita:101782928|replication factor A protein 1-like; K07466 replication factor A1 (A)	ko03030:DNA replication;ko03420:Nucleotide excision repair;ko03430:Mismatch repair;ko03440:Homologous recombination	[L]	Replication, recombination and repair	--	--	--	--	PREDICTED: replication factor A protein 1-like [Setaria italica]
NoveGene_15	--	--	Molecular Function: transferase activity, transferring phosphorus-containing groups (GO:0016772);;	--	--	[D]	Cell cycle control, cell division, chromosome partitioning	--	Probable serine/threonine-protein kinase At1g09600 GN=At1g09600 OS=Arabidopsis thaliana (Mouse-ear cress) PE=3 SV=1	T	Signal transduction mechanisms	PREDICTED: probable serine/threonine-protein kinase At1g09600-like [Cicer arietinum]
NoveGene_1152	[O]	Posttranslational modification, protein turnover, chaperones	--	K14571|8.5034e-177|tcc:TCM_020076|Cell division control protein 48 C isoform 1; K14571 ribosome biogenesis ATPase (A)	ko03008:Ribosome biogenesis in eukaryotes	[O]	Posttranslational modification, protein turnover, chaperones	ATPase family associated with various cellular activities (AAA);; Holliday junction DNA helicase ruvB N-terminus;; AAA domain;; AAA domain (dynein-related subfamily);; AAA domain;; AAA domain (Cdc48 subfamily);; IstB-like ATP binding protein;; TIP49 C-terminus;; Part of AAA domain;; AAA ATPase domain;; AAA domain;; Zeta toxin;; Magnesium chelatase, subunit ChlI;; AAA domain;; RNA helicase;; AAA d…	Cell division control protein 48 homolog C GN=F4P13.15 OS=Arabidopsis thaliana (Mouse-ear cress) PE=2 SV=2	O	Posttranslational modification, protein turnover, chaperones	Cell division control protein 48 C isoform 7, partial [Theobroma cacao]
NoveGene_1196	--	--	Biological Process: metabolic process (GO:0008152);; Molecular Function: oxidoreductase activity (GO:0016491);;	K09753|1.39571e-34|pmum:103328172|cinnamoyl-CoA reductase 1-like; K09753 cinnamoyl-CoA reductase [EC:1.2.1.44] (A)	ko00940:Phenylpropanoid biosynthesis	[V]	Defense mechanisms	--	Cinnamoyl-CoA reductase 2 GN=CCR2 OS=Arabidopsis thaliana (Mouse-ear cress) PE=1 SV=1	Q	Secondary metabolites biosynthesis, transport and catabolism	cinnamoyl CoA reductase [Corymbia citriodora subsp. variegata]
NoveGene_2266	--	--	Molecular Function: iron ion binding (GO:0005506);; Molecular Function: electron carrier activity (GO:0009055);; Molecular Function: oxidoreductase activity, acting on CH-OH group of donors (GO:0016614);; Molecular Function: flavin adenine dinucleotide binding (GO:0050660);; Molecular Function: 2 iron, 2 sulfur cluster binding (GO:0051537);; Biological Process: oxidation-reduction process (GO:005…	K09842|2.24607e-15|cam:101502933|abscisic-aldehyde oxidase-like; K09842 abscisic-aldehyde oxidase [EC:1.2.3.14] (A)	ko00906:Carotenoid biosynthesis	[F]	Nucleotide transport and metabolism	Molybdopterin-binding domain of aldehyde dehydrogenase	Abscisic-aldehyde oxidase GN=F20F1.2 OS=Arabidopsis thaliana (Mouse-ear cress) PE=1 SV=1	F	Nucleotide transport and metabolism	Aldehyde oxidase [Arachis hypogaea]
NoveGene_650	--	--	--	K11001|2.11417e-15|vvi:100265449|	ko00563:Glycosylphosphatidylinositol(GPI)-anchor biosynthesis	--	--	Phosphatidylinositol N-acetylglucosaminyltransferase subunit Y	--	S	Function unknown	hypothetical protein EUGRSUZ_J00742 [Eucalyptus grandis]
NoveGene_2352	--	--	Cellular Component: mitochondrion (GO:0005739);; Cellular Component: membrane (GO:0016020);; Molecular Function: metal ion binding (GO:0046872);;	--	--	--	--	--	Ethylene-responsive transcription factor RAP2-7 GN=T17D12.11 OS=Arabidopsis thaliana (Mouse-ear cress) PE=2 SV=2	O	Posttranslational modification, protein turnover, chaperones	predicted protein [Physcomitrella patens]
NoveGene_2828	--	--	--	K14003|4.71253e-10|sly:101251489|SEC12-like protein 2; K14003 prolactin regulatory element-binding protein (A)	ko04141:Protein processing in endoplasmic reticulum	--	--	--	--	U	Intracellular trafficking, secretion, and vesicular transport	PREDICTED: SEC12-like protein 2 [Sesamum indicum]
NoveGene_3832	--	--	--	--	--	--	--	--	--	S	Function unknown	Uncharacterized protein TCM_040311 [Theobroma cacao]
NoveGene_4127	--	--	Molecular Function: hydrolase activity (GO:0016787);;	--	--	--	--	--	Xylem serine proteinase 1 (Precursor) GN=XSP1 OS=Arabidopsis thaliana (Mouse-ear cress) PE=2 SV=1	O	Posttranslational modification, protein turnover, chaperones	hypothetical protein L484_010381 [Morus notabilis]
NoveGene_183	[C]	Energy production and conversion	Molecular Function: UDP-N-acetylmuramate dehydrogenase activity (GO:0008762);; Biological Process: cytokinin metabolic process (GO:0009690);; Cellular Component: cytoplasmic membrane-bounded vesicle (GO:0016023);; Molecular Function: cytokinin dehydrogenase activity (GO:0019139);; Biological Process: electron transport chain (GO:0022900);; Biological Process: secretion by cell (GO:0032940);; Mole…	K00279|0|tcc:TCM_042367|Cytokinin oxidase/dehydrogenase 6 isoform 1; K00279 cytokinin dehydrogenase [EC:1.5.99.12] (A)	ko00908:Zeatin biosynthesis	[C]	Energy production and conversion	Cytokinin dehydrogenase 1, FAD and cytokinin binding;; FAD binding domain	Cytokinin dehydrogenase 1 (Precursor) GN=CKX1 OS=Arabidopsis thaliana (Mouse-ear cress) PE=1 SV=1	C	Energy production and conversion	Cytokinin oxidase/dehydrogenase 6 isoform 1 [Theobroma cacao]
NoveGene_2832	--	--	--	--	--	--	--	--	--	S	Function unknown	hypothetical protein POPTR_0015s03540g [Populus trichocarpa]
NoveGene_2247	--	--	--	--	--	[J]	Translation, ribosomal structure and biogenesis	--	--	J	Translation, ribosomal structure and biogenesis	PREDICTED: probable 28S rRNA (cytosine-C(5))-methyltransferase [Sesamum indicum]
NoveGene_3309	--	--	--	--	--	--	--	Cysteine-rich TM module stress tolerance	--	--	--	--
NoveGene_3353	--	--	Molecular Function: nucleic acid binding (GO:0003676);; Cellular Component: cytoplasm (GO:0005737);; Biological Process: lipid transport (GO:0006869);; Biological Process: intra-Golgi vesicle-mediated transport (GO:0006891);; Molecular Function: zinc ion binding (GO:0008270);; Biological Process: lithium ion transport (GO:0010351);; Biological Process: protein import into peroxisome matrix (GO:00…	--	--	[S]	Function unknown	Zinc knuckle	CAX-interacting protein 4 GN=CXIP4 OS=Arabidopsis thaliana (Mouse-ear cress) PE=1 SV=2	R	General function prediction only	PREDICTED: CAX-interacting protein 4 [Vitis vinifera]
NoveGene_1233	--	--	Molecular Function: nucleic acid binding (GO:0003676);;	K11593|5.53461e-158|pxb:103937381|protein argonaute 4-like; K11593 eukaryotic translation initiation factor 2C (A)	--	[J]	Translation, ribosomal structure and biogenesis	Piwi domain	Protein argonaute 4A GN=P0038F12.13 OS=Oryza sativa subsp. japonica (Rice) PE=2 SV=1	J	Translation, ribosomal structure and biogenesis	PREDICTED: protein argonaute 4-like [Pyrus x bretschneideri]
NoveGene_3273	--	--	Molecular Function: oxidoreductase activity (GO:0016491);; Biological Process: glucosinolate biosynthetic process (GO:0019761);;	K06892|3.32427e-61|vvi:100252777|	--	[QR]	--	non-haem dioxygenase in morphine synthesis N-terminal	1-aminocyclopropane-1-carboxylate oxidase homolog GN=ACO3 OS=Solanum lycopersicum (Tomato) PE=1 SV=1	Q	Secondary metabolites biosynthesis, transport and catabolism	PREDICTED: 1-aminocyclopropane-1-carboxylate oxidase homolog 1-like [Sesamum indicum]
NoveGene_4074	[K]	Transcription	--	K11096|1.58809e-19|pmum:103340048|small nuclear ribonucleoprotein Sm D2-like; K11096 small nuclear ribonucleoprotein D2 (A)	ko03040:Spliceosome	[A]	RNA processing and modification	LSM domain	--	A	RNA processing and modification	hypothetical protein L484_006765 [Morus notabilis]
NoveGene_78	[H]	Coenzyme transport and metabolism	Biological Process: lipoate biosynthetic process (GO:0009107);; Biological Process: protein lipoylation (GO:0009249);; Cellular Component: chloroplast (GO:0009507);; Molecular Function: lipoate synthase activity (GO:0016992);; Molecular Function: metal ion binding (GO:0046872);; Molecular Function: 4 iron, 4 sulfur cluster binding (GO:0051539);;	K03644|9.10301e-15|sot:102601496|lipoyl synthase 1, chloroplastic-like; K03644 lipoic acid synthetase [EC:2.8.1.8] (A)	ko00785:Lipoic acid metabolism	[H]	Coenzyme transport and metabolism	--	Lipoyl synthase, chloroplastic {ECO:0000255|HAMAP-Rule:MF_03129} (Precursor) OS=Ricinus communis (Castor bean) PE=3 SV=1	H	Coenzyme transport and metabolism	PREDICTED: lipoyl synthase, chloroplastic {ECO:0000255|HAMAP-Rule:MF_03129} [Nicotiana tomentosiformis]
NoveGene_34	--	--	--	--	--	[R]	General function prediction only	PPR repeat family;; PPR repeat	Pentatricopeptide repeat-containing protein At5g40400 GN=At5g40400 OS=Arabidopsis thaliana (Mouse-ear cress) PE=2 SV=1	R	General function prediction only	hypothetical protein POPTR_0005s04650g [Populus trichocarpa]
NoveGene_1334	--	--	Molecular Function: serine-type endopeptidase inhibitor activity (GO:0004867);; Cellular Component: cell wall (GO:0005618);; Biological Process: response to wounding (GO:0009611);; Biological Process: negative regulation of peptidase activity (GO:0010466);; Biological Process: defense response to fungus (GO:0050832);;	--	--	--	--	Potato inhibitor I family	Proteinase inhibitor OS=Linum usitatissimum (Flax) PE=1 SV=1	S	Function unknown	RecName: Full=Proteinase inhibitor; AltName: Full=LUTI [Linum usitatissimum]
NoveGene_3277	--	--	Molecular Function: nucleotide binding (GO:0000166);; Molecular Function: nucleic acid binding (GO:0003676);; Molecular Function: protein kinase activity (GO:0004672);; Biological Process: phosphate-containing compound metabolic process (GO:0006796);; Biological Process: primary metabolic process (GO:0044238);; Biological Process: single-organism metabolic process (GO:0044710);; Molecular Functio…	--	--	[L]	Replication, recombination and repair	--	Zinc finger BED domain-containing protein RICESLEEPER 2 OS=Oryza sativa subsp. japonica (Rice) PE=2 SV=1	L	Replication, recombination and repair	hypothetical protein PRUPE_ppa023755mg [Prunus persica]
NoveGene_1335	--	--	--	--	--	--	--	Protein of unknown function (DUF1070)	--	--	--	--
NoveGene_1303	--	--	Molecular Function: protein serine/threonine kinase activity (GO:0004674);; Molecular Function: ATP binding (GO:0005524);; Biological Process: protein phosphorylation (GO:0006468);; Cellular Component: integral component of membrane (GO:0016021);;	K13420|1.21472e-16|gmx:100817960|LRR receptor-like serine/threonine-protein kinase FLS2-like; K13420 LRR receptor-like serine/threonine-protein kinase FLS2 [EC:2.7.11.1] (A)	ko04626:Plant-pathogen interaction	--	--	--	Probable LRR receptor-like serine/threonine-protein kinase At5g65240 (Precursor) GN=At5g65240 OS=Arabidopsis thaliana (Mouse-ear cress) PE=2 SV=1	T	Signal transduction mechanisms	LRR receptor-like serine/threonine-protein kinase FLS2 [Glycine soja]
NoveGene_1210	--	--	--	--	--	[L]	Replication, recombination and repair	--	Zinc finger BED domain-containing protein DAYSLEEPER GN=HAT OS=Arabidopsis thaliana (Mouse-ear cress) PE=1 SV=1	L	Replication, recombination and repair	hypothetical protein PRUPE_ppa026473mg [Prunus persica]
NoveGene_2244	--	--	--	K09486|8.14493e-07|rcu:RCOM_0673570|Heat shock 70 kDa protein, putative (EC:1.3.1.74); K09486 hypoxia up-regulated 1 (A)	ko04141:Protein processing in endoplasmic reticulum	--	--	--	--	--	--	PREDICTED: heat shock 70 kDa protein 17 [Nicotiana tomentosiformis]
NoveGene_3770	--	--	Molecular Function: serine-type carboxypeptidase activity (GO:0004185);; Cellular Component: vacuole (GO:0005773);; Biological Process: proteolysis (GO:0006508);; Cellular Component: plant-type cell wall (GO:0009505);; Cellular Component: cytoplasmic membrane-bounded vesicle (GO:0016023);;	K16297|8.60544e-35|bdi:100821828|serine carboxypeptidase-like 34; K16297 serine carboxypeptidase-like clade II [EC:3.4.16.-] (A)	--	[OE]	--	Serine carboxypeptidase	Serine carboxypeptidase-like 34 (Precursor) GN=SCPL34 OS=Arabidopsis thaliana (Mouse-ear cress) PE=2 SV=2	O	Posttranslational modification, protein turnover, chaperones	hypothetical protein OsI_08191 [Oryza sativa Indica Group]
NoveGene_4669	[RTKL]	--	Molecular Function: protein kinase activity (GO:0004672);; Biological Process: phosphorylation (GO:0016310);;	--	--	--	--	Protein kinase domain;; Protein tyrosine kinase;; Protein tyrosine kinase	Probable LRR receptor-like protein kinase At1g51890 (Precursor) GN=At1g51890 OS=Arabidopsis thaliana (Mouse-ear cress) PE=2 SV=2	T	Signal transduction mechanisms	hypothetical protein CISIN_1g002688mg [Citrus sinensis]
NoveGene_1234	--	--	--	K11593|4.78956e-140|vvi:100241029|protein argonaute 4; K11593 eukaryotic translation initiation factor 2C (A)	--	[J]	Translation, ribosomal structure and biogenesis	PAZ domain;; Domain of unknown function (DUF1785)	Protein argonaute 4 GN=T20P8.9 OS=Arabidopsis thaliana (Mouse-ear cress) PE=1 SV=2	J	Translation, ribosomal structure and biogenesis	PREDICTED: protein argonaute 4 [Vitis vinifera]
NoveGene_2956	--	--	--	--	--	--	--	--	--	S	Function unknown	hypothetical protein MIMGU_mgv1a018620mg [Erythranthe guttata]
NoveGene_3322	--	--	--	K11878|2.75515e-08|pop:POPTR_0008s09910g|POPTRDRAFT_820533; hypothetical protein; K11878 proteasome assembly chaperone 4 (A)	--	--	--	--	--	F	Nucleotide transport and metabolism	hypothetical protein JCGZ_08633 [Jatropha curcas]
NoveGene_696	--	--	--	--	--	[R]	General function prediction only	--	--	R	General function prediction only	Molybdenum cofactor sulfurase family protein isoform 2 [Theobroma cacao]
NoveGene_1853	--	--	--	--	--	[R]	General function prediction only	zinc-binding in reverse transcriptase;; Reverse transcriptase-like;; RNase H	Putative ribonuclease H protein At1g65750 GN=At1g65750 OS=Arabidopsis thaliana (Mouse-ear cress) PE=3 SV=1	R	General function prediction only	PREDICTED: uncharacterized protein LOC102617255 [Citrus sinensis]
NoveGene_2964	--	--	Biological Process: response to auxin (GO:0009733);;	K14488|2.44164e-29|vvi:100259386|auxin-induced protein 6B-like; K14488 SAUR family protein (A)	ko04075:Plant hormone signal transduction	--	--	Auxin responsive protein	Auxin-induced protein 6B OS=Glycine max (Soybean) PE=2 SV=1	S	Function unknown	PREDICTED: auxin-induced protein 6B-like [Vitis vinifera]
NoveGene_3718	--	--	--	K18813|2.62708e-07|rcu:RCOM_0451720|cyclin d, putative; K18813 cyclin D7, plant (A)	--	--	--	--	--	--	--	cyclin d, putative [Ricinus communis]
NoveGene_2350	--	--	--	--	--	--	--	--	--	D	Cell cycle control, cell division, chromosome partitioning	PREDICTED: sister chromatid cohesion 1 protein 3-like [Sesamum indicum]
NoveGene_3345	--	--	--	--	--	[R]	General function prediction only	--	--	R	General function prediction only	PREDICTED: probable LRR receptor-like serine/threonine-protein kinase At4g29180-like [Solanum tuberosum]
NoveGene_2824	--	--	Biological Process: transition metal ion transport (GO:0000041);; Cellular Component: plasma membrane (GO:0005886);; Biological Process: drug transmembrane transport (GO:0006855);; Cellular Component: plasmodesma (GO:0009506);; Biological Process: auxin polar transport (GO:0009926);; Biological Process: regulation of anion channel activity (GO:0010359);; Molecular Function: ATPase activity, coupl…	--	--	[Q]	Secondary metabolites biosynthesis, transport and catabolism	--	ABC transporter G family member 37 GN=F4P12.180 OS=Arabidopsis thaliana (Mouse-ear cress) PE=2 SV=1	Q	Secondary metabolites biosynthesis, transport and catabolism	Pleiotropic drug resistance 9 [Theobroma cacao]
NoveGene_2870	--	--	--	--	--	--	--	--	--	R	General function prediction only	hypothetical protein POPTR_0013s06280g [Populus trichocarpa]
NoveGene_52	[RTKL]	--	Molecular Function: nucleotide binding (GO:0000166);; Molecular Function: protein kinase activity (GO:0004672);; Biological Process: phosphorylation (GO:0016310);;	K04733|2.49692e-99|tcc:TCM_042753|Kinase superfamily protein isoform 1; K04733 interleukin-1 receptor-associated kinase 4 [EC:2.7.11.1] (A)	--	[T]	Signal transduction mechanisms	Protein kinase domain;; Protein tyrosine kinase	Probable serine/threonine-protein kinase NAK GN=NAK OS=Arabidopsis thaliana (Mouse-ear cress) PE=1 SV=2	T	Signal transduction mechanisms	Kinase superfamily protein isoform 1 [Theobroma cacao]
NoveGene_2365	--	--	--	K15601|4.05474e-34|pda:103716776|uncharacterized LOC103716776; K15601 lysine-specific demethylase 3 [EC:1.14.11.-] (A)	--	[K]	Transcription	--	Lysine-specific demethylase JMJ25 GN=MLP3.6 OS=Arabidopsis thaliana (Mouse-ear cress) PE=1 SV=1	K	Transcription	PREDICTED: lysine-specific demethylase JMJ25-like [Nicotiana tomentosiformis]
NoveGene_1844	--	--	--	--	--	--	--	Domain of unknown function (DUF3548)	DUF21 domain-containing protein At1g47330 GN=CBSDUF7 OS=Arabidopsis thaliana (Mouse-ear cress) PE=1 SV=1	S	Function unknown	hypothetical protein POPTR_0006s06510g, partial [Populus trichocarpa]
NoveGene_678	[L]	Replication, recombination and repair	--	K14326|3.76433e-36|cmo:103490818|regulator of nonsense transcripts 1 homolog; K14326 regulator of nonsense transcripts 1 [EC:3.6.4.-] (A)	ko03013:RNA transport;ko03015:mRNA surveillance pathway	[A]	RNA processing and modification	Lon protease (S16) C-terminal proteolytic domain	Regulator of nonsense transcripts 1 homolog GN=MQD22.15 OS=Arabidopsis thaliana (Mouse-ear cress) PE=1 SV=2	A	RNA processing and modification	PREDICTED: regulator of nonsense transcripts 1 homolog isoform X1 [Nicotiana tomentosiformis]
NoveGene_753	--	--	--	--	--	--	--	--	F-box protein PP2-A13 GN=T27I15.150 OS=Arabidopsis thaliana (Mouse-ear cress) PE=1 SV=1	R	General function prediction only	PREDICTED: F-box protein PP2-A12 [Vitis vinifera]
NoveGene_611	--	--	--	--	--	--	--	NB-ARC domain;; Leucine Rich repeats (2 copies);; Leucine rich repeat;; Leucine Rich Repeat	TMV resistance protein N GN=N OS=Nicotiana glutinosa (Tobacco) PE=1 SV=1	T	Signal transduction mechanisms	PREDICTED: TMV resistance protein N-like [Nelumbo nucifera]
NoveGene_3311	[O]	Posttranslational modification, protein turnover, chaperones	Molecular Function: nucleotide binding (GO:0000166);; Molecular Function: hydrolase activity (GO:0016787);;	--	--	[O]	Posttranslational modification, protein turnover, chaperones	--	26S protease regulatory subunit 6B homolog GN=MCK7.16 OS=Arabidopsis thaliana (Mouse-ear cress) PE=1 SV=1	O	Posttranslational modification, protein turnover, chaperones	unnamed protein product [Coffea canephora]
NoveGene_1846	--	--	--	--	--	[R]	General function prediction only	PPR repeat family;; PPR repeat;; PPR repeat	Pentatricopeptide repeat-containing protein At1g63080, mitochondrial (Precursor) GN=At1g63080 OS=Arabidopsis thaliana (Mouse-ear cress) PE=2 SV=1	R	General function prediction only	PREDICTED: pentatricopeptide repeat-containing protein At1g12300, mitochondrial-like [Vitis vinifera]
NoveGene_3720	--	--	--	--	--	--	--	--	--	S	Function unknown	Uncharacterized protein TCM_037899 [Theobroma cacao]
NoveGene_1220	[E]	Amino acid transport and metabolism	Cellular Component: cytosol (GO:0005829);; Biological Process: cysteine biosynthetic process from serine (GO:0006535);; Biological Process: protein targeting to membrane (GO:0006612);; Molecular Function: serine O-acetyltransferase activity (GO:0009001);; Biological Process: response to wounding (GO:0009611);; Biological Process: response to fungus (GO:0009620);; Biological Process: jasmonic acid…	K00640|2.78793e-124|vvi:100264650|serine acetyltransferase 5; K00640 serine O-acetyltransferase [EC:2.3.1.30] (A)	ko00270:Cysteine and methionine metabolism;ko00920:Sulfur metabolism;ko01200:Carbon metabolism;ko01230:Biosynthesis of amino acids	[E]	Amino acid transport and metabolism	Serine acetyltransferase, N-terminal	Serine acetyltransferase 5 GN=MIK19.23 OS=Arabidopsis thaliana (Mouse-ear cress) PE=1 SV=1	E	Amino acid transport and metabolism	SAT [Apium graveolens]
NoveGene_2836	--	--	--	--	--	--	--	--	--	S	Function unknown	unnamed protein product [Coffea canephora]
NoveGene_673	--	--	Molecular Function: nucleic acid binding (GO:0003676);; Molecular Function: protein serine/threonine kinase activity (GO:0004674);; Molecular Function: ATP binding (GO:0005524);; Biological Process: protein phosphorylation (GO:0006468);; Biological Process: DNA integration (GO:0015074);;	--	--	[T]	Signal transduction mechanisms	--	--	T	Signal transduction mechanisms	PREDICTED: serine/threonine-protein kinase STE20 [Sesamum indicum]
NoveGene_4905	--	--	Cellular Component: nucleus (GO:0005634);;	--	--	[S]	Function unknown	--	--	S	Function unknown	unknown [Picea sitchensis]
NoveGene_639	--	--	--	--	--	--	--	--	F-box protein PP2-A12 GN=P2A12 OS=Arabidopsis thaliana (Mouse-ear cress) PE=2 SV=1	R	General function prediction only	PREDICTED: F-box protein PP2-A12-like [Nicotiana tomentosiformis]
NoveGene_2394	--	--	--	K02906|2.32884e-13|sot:102580539|50S ribosomal protein L3-2, chloroplastic-like; K02906 large subunit ribosomal protein L3 (A)	ko03010:Ribosome	[J]	Translation, ribosomal structure and biogenesis	--	50S ribosomal protein L3-2, chloroplastic (Precursor) GN=RPL3B OS=Arabidopsis thaliana (Mouse-ear cress) PE=2 SV=1	J	Translation, ribosomal structure and biogenesis	hypothetical protein M569_02657, partial [Genlisea aurea]
NoveGene_3323	--	--	--	K17601|0|cit:102620113|probable inactive serine/threonine-protein kinase lvsG-like; K17601 WD repeat-containing protein 81 (A)	--	[TU]	--	WD domain, G-beta repeat	--	TU	-	PREDICTED: probable inactive serine/threonine-protein kinase lvsG [Vitis vinifera]
NoveGene_1899	--	--	--	--	--	--	--	AT hook motif	--	--	--	--
NoveGene_3349	--	--	Biological Process: transcription, DNA-templated (GO:0006351);; Biological Process: embryo development (GO:0009790);; Biological Process: regulation of cellular process (GO:0050794);;	--	--	--	--	--	--	S	Function unknown	hypothetical protein MIMGU_mgv1a017331mg [Erythranthe guttata]
NoveGene_4077	--	--	Molecular Function: transferase activity, transferring phosphorus-containing groups (GO:0016772);; Molecular Function: organic cyclic compound binding (GO:0097159);; Molecular Function: heterocyclic compound binding (GO:1901363);;	--	--	[R]	General function prediction only	--	Uncharacterized mitochondrial protein AtMg00310 GN=AtMg00310 OS=Arabidopsis thaliana (Mouse-ear cress) PE=4 SV=1	R	General function prediction only	PREDICTED: uncharacterized protein LOC102625297 [Citrus sinensis]
NoveGene_4930	--	--	--	K03504|4.10932e-13|sot:102581685|muscle M-line assembly protein unc-89-like; K03504 DNA polymerase delta subunit 3 (A)	ko00230:Purine metabolism;ko00240:Pyrimidine metabolism;ko03030:DNA replication;ko03410:Base excision repair;ko03420:Nucleotide excision repair;ko03430:Mismatch repair;ko03440:Homologous recombination	--	--	--	--	L	Replication, recombination and repair	DNA polymerase delta subunit 3 [Morus notabilis]
NoveGene_649	--	--	--	--	--	--	--	Plant mobile domain	--	S	Function unknown	hypothetical protein F383_05561 [Gossypium arboreum]
NoveGene_3297	[O]	Posttranslational modification, protein turnover, chaperones	Molecular Function: ATP binding (GO:0005524);; Cellular Component: cell wall (GO:0005618);; Cellular Component: nucleolus (GO:0005730);; Cellular Component: mitochondrion (GO:0005739);; Cellular Component: cytosol (GO:0005829);; Cellular Component: plasma membrane (GO:0005886);; Biological Process: protein folding (GO:0006457);; Biological Process: response to water deprivation (GO:0009414);; Bio…	K04079|3.71483e-26|bdi:100824256|heat shock protein 82; K04079 molecular chaperone HtpG (A)	ko04141:Protein processing in endoplasmic reticulum;ko04626:Plant-pathogen interaction	[O]	Posttranslational modification, protein turnover, chaperones	--	Heat shock protein 90-1 GN=F6N7.13 OS=Arabidopsis thaliana (Mouse-ear cress) PE=1 SV=3	O	Posttranslational modification, protein turnover, chaperones	hypothetical protein OsJ_13528 [Oryza sativa Japonica Group]
NoveGene_2377	--	--	Molecular Function: serine-type endopeptidase activity (GO:0004252);; Biological Process: proteolysis (GO:0006508);; Cellular Component: external side of plasma membrane (GO:0009897);; Biological Process: stomatal complex morphogenesis (GO:0010103);; Biological Process: regulation of cell proliferation (GO:0042127);; Molecular Function: identical protein binding (GO:0042802);; Biological Process:…	--	--	--	--	--	--	R	General function prediction only	hypothetical protein MTR_3g105890 [Medicago truncatula]
NoveGene_4158	--	--	Cellular Component: endosome (GO:0005768);; Cellular Component: Golgi apparatus (GO:0005794);; Cellular Component: trans-Golgi network (GO:0005802);; Biological Process: amino acid transport (GO:0006865);; Biological Process: toxin catabolic process (GO:0009407);; Biological Process: response to nitrate (GO:0010167);; Biological Process: response to cyclopentenone (GO:0010583);; Biological Proces…	--	--	--	--	Domain of unknown function (DUF588)	CASP-like protein Ni6 GN=Ni6 OS=Beta vulgaris subsp. maritima (Sea beet) PE=2 SV=1	S	Function unknown	hypothetical protein AALP_AA7G207300 [Arabis alpina]
NoveGene_767	--	--	--	--	--	--	--	--	--	S	Function unknown	Uncharacterized protein TCM_015717 [Theobroma cacao]
NoveGene_2250	[O]	Posttranslational modification, protein turnover, chaperones	Biological Process: Group II intron splicing (GO:0000373);; Molecular Function: endonuclease activity (GO:0004519);; Cellular Component: chloroplast (GO:0009507);; Biological Process: mRNA cis splicing, via spliceosome (GO:0045292);; Biological Process: photosystem I assembly (GO:0048564);;	--	--	[R]	General function prediction only	Protein phosphatase 2C;; Clp amino terminal domain	Pentatricopeptide repeat-containing protein At2g15820 GN=At2g15820 OS=Arabidopsis thaliana (Mouse-ear cress) PE=2 SV=3	R	General function prediction only	PREDICTED: pentatricopeptide repeat-containing protein At2g15820 [Vitis vinifera]
NoveGene_745	--	--	--	--	--	--	--	--	--	R	General function prediction only	leucine-rich repeat protein [Glycine max]
NoveGene_1336	--	--	--	K00454|5.18365e-07|cit:102626288|linoleate 13S-lipoxygenase 2-1, chloroplastic-like; K00454 lipoxygenase [EC:1.13.11.12] (A)	ko00591:Linoleic acid metabolism;ko00592:alpha-Linolenic acid metabolism	--	--	--	Linoleate 13S-lipoxygenase 2-1, chloroplastic (Precursor) GN=LOX2.1 OS=Solanum tuberosum (Potato) PE=1 SV=1	E	Amino acid transport and metabolism	PREDICTED: linoleate 13S-lipoxygenase 2-1, chloroplastic-like [Eucalyptus grandis]
NoveGene_1164	[L]	Replication, recombination and repair	Molecular Function: DNA binding (GO:0003677);; Molecular Function: RNA binding (GO:0003723);; Molecular Function: ribonuclease III activity (GO:0004525);; Molecular Function: ATP binding (GO:0005524);; Biological Process: RNA processing (GO:0006396);; Molecular Function: ATP-dependent helicase activity (GO:0008026);;	K11592|4.00062e-75|tcc:TCM_025106|Dicer-like protein isoform 1; K11592 endoribonuclease Dicer [EC:3.1.26.-] (A)	--	[A]	RNA processing and modification	DEAD/DEAH box helicase;; Type III restriction enzyme, res subunit;; SNF2 family N-terminal domain	Endoribonuclease Dicer homolog 2 GN=At3g03300 OS=Arabidopsis thaliana (Mouse-ear cress) PE=1 SV=2	A	RNA processing and modification	Dicer-like protein isoform 1 [Theobroma cacao]
NoveGene_63	--	--	Molecular Function: binding (GO:0005488);; Biological Process: post-embryonic development (GO:0009791);; Biological Process: reproductive structure development (GO:0048608);;	--	--	[R]	General function prediction only	--	--	R	General function prediction only	Integrase, catalytic region; Zinc finger, CCHC-type; Retrotransposon gag protein, putative [Medicago truncatula]
NoveGene_204	--	--	--	--	--	--	--	VQ motif	--	S	Function unknown	PREDICTED: uncharacterized protein LOC102660944 [Glycine max]
NoveGene_4159	[RTKL]	--	Molecular Function: protein kinase activity (GO:0004672);; Cellular Component: extracellular region (GO:0005576);;	--	--	[T]	Signal transduction mechanisms	Protein tyrosine kinase;; Protein kinase domain;; Protein tyrosine kinase;; Protein kinase domain	Putative receptor-like protein kinase At5g39000 (Precursor) GN=At5g39000 OS=Arabidopsis thaliana (Mouse-ear cress) PE=3 SV=1	G	Carbohydrate transport and metabolism	hypothetical protein MIMGU_mgv1a000477mg [Erythranthe guttata]
NoveGene_3275	--	--	--	--	--	--	--	Protein of unknown function, DUF538	--	R	General function prediction only	PREDICTED: uncharacterized protein LOC103415116 [Malus domestica]
NoveGene_4066	--	--	Cellular Component: extracellular region (GO:0005576);; Biological Process: killing of cells of other organism (GO:0031640);; Biological Process: defense response to fungus (GO:0050832);;	--	--	--	--	Gamma-thionin family	Defensin-like protein 1 OS=Dahlia merckii (Bedding dahlia) PE=1 SV=1	R	General function prediction only	plant defensin [Bupleurum kaoi]
NoveGene_4110	--	--	--	--	--	--	--	--	--	S	Function unknown	hypothetical protein POPTR_0005s164501g, partial [Populus trichocarpa]
NoveGene_61	--	--	Molecular Function: kinase activity (GO:0016301);; Biological Process: phosphorylation (GO:0016310);;	--	--	--	--	--	--	R	General function prediction only	Vacuolar ATP synthase catalytic subunit-related / V-ATPase-related / vacuolar proton pump-related [Theobroma cacao]
NoveGene_3270	--	--	Cellular Component: chloroplast (GO:0009507);;	--	--	--	--	--	--	S	Function unknown	PREDICTED: uncharacterized protein LOC104121189 [Nicotiana tomentosiformis]
NoveGene_93	--	--	--	--	--	--	--	F-box associated;; F-box domain;; F-box-like	F-box protein CPR30 GN=CPR30 OS=Arabidopsis thaliana (Mouse-ear cress) PE=1 SV=2	R	General function prediction only	PREDICTED: F-box protein CPR30-like [Populus euphratica]
NoveGene_3824	[R]	General function prediction only	Molecular Function: oxidoreductase activity, acting on paired donors, with incorporation or reduction of molecular oxygen, 2-oxoglutarate as one donor, and incorporation of one atom each of oxygen into both donors (GO:0016706);; Biological Process: oxidation-reduction process (GO:0055114);;	--	--	[QR]	--	--	Deacetoxyvindoline 4-hydroxylase GN=D4H OS=Catharanthus roseus (Madagascar periwinkle) PE=1 SV=2	R	General function prediction only	PREDICTED: 1-aminocyclopropane-1-carboxylate oxidase homolog 1-like [Solanum lycopersicum]
NoveGene_1310	--	--	Cellular Component: endoplasmic reticulum (GO:0005783);; Cellular Component: integral component of membrane (GO:0016021);;	K05289|0|tcc:TCM_016964|GPI transamidase component family protein / Gaa1-like family protein; K05289 glycosylphosphatidylinositol transamidase (A)	ko00563:Glycosylphosphatidylinositol(GPI)-anchor biosynthesis	[O]	Posttranslational modification, protein turnover, chaperones	Gaa1-like, GPI transamidase component;; Gaa1-like, GPI transamidase component	--	O	Posttranslational modification, protein turnover, chaperones	GPI transamidase component family protein / Gaa1-like family protein [Theobroma cacao]
NoveGene_145	--	--	--	--	--	--	--	Cysteine-rich TM module stress tolerance	--	--	--	--
NoveGene_1906	--	--	--	K00737|3.85285e-88|cit:102616219|beta-1,4-mannosyl-glycoprotein 4-beta-N-acetylglucosaminyltransferase-like; K00737 beta-1,4-mannosyl-glycoprotein beta-1,4-N-acetylglucosaminyltransferase [EC:2.4.1.144] (A)	ko00510:N-Glycan biosynthesis	--	--	Glycosyltransferase family 17;; Glycosyltransferase family 17;; Glycosyltransferase family 17	--	G	Carbohydrate transport and metabolism	unnamed protein product [Coffea canephora]
NoveGene_108	--	--	--	--	--	--	--	No apical meristem-associated C-terminal domain;; No apical meristem-associated C-terminal domain	--	K	Transcription	hypothetical protein CICLE_v10003979mg, partial [Citrus clementina]
NoveGene_70	--	--	--	--	--	[R]	General function prediction only	--	--	R	General function prediction only	RNA-directed DNA polymerase (Reverse transcriptase) [Medicago truncatula]
NoveGene_615	--	--	--	--	--	--	--	Ribosomal protein S24e	--	--	--	--
NoveGene_2835	--	--	Biological Process: proteolysis (GO:0006508);; Molecular Function: cysteine-type peptidase activity (GO:0008234);; Molecular Function: 2-alkenal reductase [NAD(P)] activity (GO:0032440);; Biological Process: oxidation-reduction process (GO:0055114);;	--	--	[O]	Posttranslational modification, protein turnover, chaperones	Papain family cysteine protease;; Cathepsin propeptide inhibitor domain (I29);; Granulin	Cysteine proteinase RD21a (Precursor) GN=RD21A OS=Arabidopsis thaliana (Mouse-ear cress) PE=1 SV=1	O	Posttranslational modification, protein turnover, chaperones	cysteine protease [Daucus carota]
NoveGene_3743	--	--	--	--	--	--	--	--	Protein CHUP1, chloroplastic GN=CHUP1 OS=Arabidopsis thaliana (Mouse-ear cress) PE=1 SV=1	S	Function unknown	PREDICTED: protein CHUP1, chloroplastic-like [Nelumbo nucifera]
NoveGene_2905	--	--	Biological Process: cellular process (GO:0009987);; Cellular Component: nuclear lumen (GO:0031981);; Molecular Function: organic cyclic compound binding (GO:0097159);; Molecular Function: heterocyclic compound binding (GO:1901363);;	K14325|1.50908e-08|pop:POPTR_0011s14630g|arginine/serine-rich family protein; K14325 RNA-binding protein with serine-rich domain 1 (A)	ko03013:RNA transport;ko03015:mRNA surveillance pathway	--	--	--	--	A	RNA processing and modification	PREDICTED: serine/arginine-rich splicing factor SR45 isoform X1 [Populus euphratica]
NoveGene_4650	--	--	Molecular Function: motor activity (GO:0003774);; Molecular Function: actin binding (GO:0003779);; Molecular Function: signal transducer activity (GO:0004871);; Molecular Function: ATP binding (GO:0005524);; Biological Process: signal transduction (GO:0007165);; Cellular Component: integral component of membrane (GO:0016021);; Cellular Component: myosin complex (GO:0016459);;	K10357|2.27245e-10|mdm:103434188|myosin-9; K10357 myosin V (A)	--	[Z]	Cytoskeleton	--	Myosin-9 GN=F22O13.20 OS=Arabidopsis thaliana (Mouse-ear cress) PE=2 SV=1	Z	Cytoskeleton	unconventional myosin heavy chain, putative, expressed [Oryza sativa Japonica Group]
NoveGene_2926	--	--	--	--	--	--	--	--	--	S	Function unknown	PREDICTED: uncharacterized protein LOC105158253 [Sesamum indicum]
NoveGene_1280	--	--	--	--	--	--	--	Zinc knuckle;; Zinc knuckle	Replication protein A 70 kDa DNA-binding subunit C OS=Oryza sativa subsp. japonica (Rice) PE=1 SV=1	--	--	polyprotein [Phaseolus vulgaris]
NoveGene_4132	--	--	Cellular Component: cytoplasm (GO:0005737);; Biological Process: galactose metabolic process (GO:0006012);; Biological Process: response to cold (GO:0009409);; Biological Process: response to water deprivation (GO:0009414);; Molecular Function: cellulose synthase (UDP-forming) activity (GO:0016760);; Molecular Function: metal ion binding (GO:0046872);; Molecular Function: inositol 3-alpha-galacto…	K18819|1.1067e-76|pop:POPTR_0013s00730g|POPTRDRAFT_834449; galactinol synthase family protein; K18819 inositol 3-alpha-galactosyltransferase [EC:2.4.1.123] (A)	ko00052:Galactose metabolism	[G]	Carbohydrate transport and metabolism	Glycosyl transferase family 8	Galactinol synthase 2 GN=GOLS2 OS=Solanum lycopersicum (Tomato) PE=2 SV=1	G	Carbohydrate transport and metabolism	galactinol synthase II [Populus alba x Populus grandidentata]
NoveGene_205	--	--	--	--	--	[O]	Posttranslational modification, protein turnover, chaperones	--	--	O	Posttranslational modification, protein turnover, chaperones	hypothetical protein CICLE_v10014745mg [Citrus clementina]
NoveGene_2946	[J]	Translation, ribosomal structure and biogenesis	Biological Process: microtubule polymerization (GO:0046785);; Cellular Component: cortical microtubule (GO:0055028);;	K16732|5.07411e-45|cit:102610064|65-kDa microtubule-associated protein 1-like; K16732 protein regulator of cytokinesis 1 (A)	--	[DZ]	--	--	65-kDa microtubule-associated protein 1 GN=MAP65-1 OS=Arabidopsis thaliana (Mouse-ear cress) PE=1 SV=1	Z	Cytoskeleton	PREDICTED: 65-kDa microtubule-associated protein 1-like [Nicotiana sylvestris]
NoveGene_1223	--	--	Molecular Function: oleoyl-[acyl-carrier-protein] hydrolase activity (GO:0004320);; Biological Process: fatty acid biosynthetic process (GO:0006633);; Molecular Function: myristoyl-[acyl-carrier-protein] hydrolase activity (GO:0016295);; Molecular Function: palmitoyl-[acyl-carrier-protein] hydrolase activity (GO:0016296);;	K10781|6.15954e-83|sot:102584501|palmitoyl-acyl carrier protein thioesterase, chloroplastic-like; K10781 fatty acyl-ACP thioesterase B [EC:3.1.2.14 3.1.2.21] (A)	ko00061:Fatty acid biosynthesis;ko01212:Fatty acid metabolism	--	--	Acyl-ACP thioesterase;; Acyl-ACP thioesterase;; Acyl-ATP thioesterase	Palmitoyl-acyl carrier protein thioesterase, chloroplastic (Precursor) GN=T27G7.19 OS=Arabidopsis thaliana (Mouse-ear cress) PE=1 SV=1	I	Lipid transport and metabolism	chloroplast acyl-acylcarrier protein thioesterase B [Lonicera japonica]
NoveGene_2329	--	--	--	--	--	--	--	--	--	S	Function unknown	hypothetical protein RCOM_0346450 [Ricinus communis]
NoveGene_688	--	--	Molecular Function: oxidoreductase activity (GO:0016491);; Biological Process: oxidation-reduction process (GO:0055114);;	--	--	--	--	--	--	C	Energy production and conversion	PREDICTED: zeaxanthin epoxidase, chloroplastic [Solanum lycopersicum]
NoveGene_1314	[MR]	--	Molecular Function: catalytic activity (GO:0003824);;	--	--	--	--	--	L-Ala-D/L-amino acid epimerase GN=POPTR_0012s05040g OS=Populus trichocarpa (Western balsam poplar) PE=3 SV=2	S	Function unknown	PREDICTED: enolase superfamily member DDB_G0284701-like [Solanum tuberosum]
NoveGene_2383	--	--	--	--	--	--	--	Domain of unknown function (DUF4371)	--	S	Function unknown	PREDICTED: uncharacterized protein LOC103331634 [Prunus mume]
NoveGene_3375	[T]	Signal transduction mechanisms	Molecular Function: nucleotide binding (GO:0000166);; Molecular Function: protein kinase activity (GO:0004672);; Molecular Function: signal transducer activity (GO:0004871);; Biological Process: transcription, DNA-templated (GO:0006351);; Biological Process: cellular protein modification process (GO:0006464);; Biological Process: signal transduction (GO:0007165);; Biological Process: response to …	--	--	--	--	PAS domain;; PAS fold;; PAS fold	Phototropin-2 GN=K21L19.6 OS=Arabidopsis thaliana (Mouse-ear cress) PE=1 SV=2	T	Signal transduction mechanisms	PREDICTED: phototropin-2-like [Cucumis sativus]
NoveGene_1843	--	--	--	--	--	--	--	--	B3 domain-containing protein LFL1 GN=B1142C05.32 OS=Oryza sativa subsp. japonica (Rice) PE=2 SV=1	K	Transcription	PREDICTED: uncharacterized protein LOC103498760 [Cucumis melo]
NoveGene_768	--	--	--	--	--	--	--	--	--	S	Function unknown	unnamed protein product [Coffea canephora]
NoveGene_2963	[LKJ]	--	Molecular Function: RNA binding (GO:0003723);; Molecular Function: ATP binding (GO:0005524);; Cellular Component: nucleus (GO:0005634);; Molecular Function: ATP-dependent helicase activity (GO:0008026);;	K16911|3.87849e-51|pvu:PHAVU_007G063700g|hypothetical protein; K16911 ATP-dependent RNA helicase DDX21 [EC:3.6.4.13] (A)	--	[A]	RNA processing and modification	DEAD/DEAH box helicase	DEAD-box ATP-dependent RNA helicase 7 GN=MMI9.2 OS=Arabidopsis thaliana (Mouse-ear cress) PE=1 SV=2	A	RNA processing and modification	hypothetical protein M569_10323 [Genlisea aurea]
NoveGene_1197	--	--	Molecular Function: nucleotide binding (GO:0000166);; Cellular Component: plastid (GO:0009536);; Molecular Function: kinase activity (GO:0016301);; Biological Process: phosphorylation (GO:0016310);;	--	--	[T]	Signal transduction mechanisms	--	--	T	Signal transduction mechanisms	Kinase superfamily protein isoform 1 [Theobroma cacao]
NoveGene_1301	--	--	Molecular Function: nucleotide binding (GO:0000166);; Biological Process: mRNA splicing, via spliceosome (GO:0000398);; Molecular Function: RNA binding (GO:0003723);; Cellular Component: spliceosomal complex (GO:0005681);; Cellular Component: cytoplasm (GO:0005737);; Cellular Component: nuclear speck (GO:0016607);; Biological Process: production of siRNA involved in RNA interference (GO:0030422);…	K12893|2.96368e-13|vvi:100255266|serine/arginine-rich splicing factor RS31; K12893 splicing factor, arginine/serine-rich 4/5/6 (A)	ko03040:Spliceosome	[A]	RNA processing and modification	--	Serine/arginine-rich splicing factor RS31 GN=F21F14.30 OS=Arabidopsis thaliana (Mouse-ear cress) PE=1 SV=2	A	RNA processing and modification	PREDICTED: serine/arginine-rich splicing factor RS31A-like isoform X3 [Nelumbo nucifera]
NoveGene_1171	--	--	Cellular Component: plasma membrane (GO:0005886);; Cellular Component: integral component of membrane (GO:0016021);;	--	--	--	--	Domain of unknown function (DUF588)	CASP-like protein 4D1 GN=RCOM_1206790 OS=Ricinus communis (Castor bean) PE=3 SV=1	S	Function unknown	hypothetical protein MIMGU_mgv1a025445mg [Erythranthe guttata]
NoveGene_1180	--	--	--	--	--	--	--	--	--	--	--	PREDICTED: uncharacterized protein LOC101298373 [Fragaria vesca subsp. vesca]
NoveGene_739	--	--	--	--	--	--	--	--	--	S	Function unknown	PREDICTED: uncharacterized protein LOC103452385 [Malus domestica]
NoveGene_3828	--	--	--	--	--	--	--	--	--	S	Function unknown	unnamed protein product [Coffea canephora]
NoveGene_3395	--	--	--	K17868|5.22509e-07|tcc:TCM_012103|Transducin/WD40 repeat-like superfamily protein isoform 1; K17868 diphthamide biosynthesis protein 7 (A)	--	--	--	--	--	--	--	WD repeat-containing 85 [Gossypium arboreum]
NoveGene_209	[R]	General function prediction only	Cellular Component: nucleus (GO:0005634);; Cellular Component: cytosol (GO:0005829);; Biological Process: mRNA processing (GO:0006397);; Biological Process: regulation of timing of transition from vegetative to reproductive phase (GO:0048510);;	K13217|1.55482e-124|gmx:100787373|pre-mRNA-processing factor 39-like; K13217 pre-mRNA-processing factor 39 (A)	--	[A]	RNA processing and modification	--	--	A	RNA processing and modification	PREDICTED: pre-mRNA-processing factor 39-like isoform X2 [Glycine max]
NoveGene_2306	--	--	Molecular Function: magnesium ion transmembrane transporter activity (GO:0015095);; Biological Process: magnesium ion transport (GO:0015693);; Cellular Component: membrane (GO:0016020);; Biological Process: transmembrane transport (GO:0055085);;	K16075|4.77263e-81|tcc:TCM_004202|Magnesium transporter MRS2-2 isoform 1; K16075 magnesium transporter (A)	--	[P]	Inorganic ion transport and metabolism	CorA-like Mg2+ transporter protein	Magnesium transporter MRS2-2 GN=MUB3.8 OS=Arabidopsis thaliana (Mouse-ear cress) PE=2 SV=1	P	Inorganic ion transport and metabolism	hypothetical protein JCGZ_21830 [Jatropha curcas]
NoveGene_1142	[S]	Function unknown	--	--	--	--	--	Leucine Rich repeats (2 copies);; Leucine rich repeat;; Leucine Rich Repeat	Protein SUPPRESSOR OF npr1-1, CONSTITUTIVE 1 OS=Arabidopsis thaliana (Mouse-ear cress) PE=1 SV=3	S	Function unknown	PREDICTED: TMV resistance protein N-like isoform X4 [Vitis vinifera]
NoveGene_157	--	--	--	--	--	--	--	--	--	S	Function unknown	PREDICTED: uncharacterized protein LOC102615643 isoform X1 [Citrus sinensis]
NoveGene_1186	[P]	Inorganic ion transport and metabolism	Molecular Function: calcium-transporting ATPase activity (GO:0005388);; Molecular Function: calmodulin binding (GO:0005516);; Molecular Function: ATP binding (GO:0005524);; Cellular Component: integral component of membrane (GO:0016021);; Molecular Function: metal ion binding (GO:0046872);; Biological Process: calcium ion transmembrane transport (GO:0070588);;	K01537|0|vvi:100247373|Ca2+-transporting ATPase-like; K01537 Ca2+-transporting ATPase [EC:3.6.3.8] (A)	--	[P]	Inorganic ion transport and metabolism	Cation transporting ATPase, C-terminus;; E1-E2 ATPase;; haloacid dehalogenase-like hydrolase;; Putative hydrolase of sodium-potassium ATPase alpha subunit;; haloacid dehalogenase-like hydrolase;; haloacid dehalogenase-like hydrolase;; Ca2+-ATPase N terminal autoinhibitory domain;; E1-E2 ATPase;; Cation transporter/ATPase, N-terminus	Calcium-transporting ATPase 2, plasma membrane-type GN=ACA2 OS=Arabidopsis thaliana (Mouse-ear cress) PE=1 SV=1	P	Inorganic ion transport and metabolism	Calcium-transporting ATPase 2, plasma membrane-type [Morus notabilis]
NoveGene_710	--	--	--	--	--	--	--	Transposase-associated domain	--	S	Function unknown	PREDICTED: uncharacterized protein LOC104906639 [Beta vulgaris subsp. vulgaris]
NoveGene_1254	--	--	--	K08775|1.07975e-12|csv:101230245|uncharacterized LOC101230245; K08775 breast cancer 2 susceptibility protein (A)	ko03440:Homologous recombination	--	--	--	--	--	--	PREDICTED: LOW QUALITY PROTEIN: uncharacterized protein LOC101230245 [Cucumis sativus]
NoveGene_1898	[CE]	--	Molecular Function: magnesium ion binding (GO:0000287);; Molecular Function: isocitrate dehydrogenase (NAD+) activity (GO:0004449);; Biological Process: tricarboxylic acid cycle (GO:0006099);; Molecular Function: NAD binding (GO:0051287);;	K00030|0|gmx:100778831|isocitrate dehydrogenase [NAD] regulatory subunit 1, mitochondrial-like; K00030 isocitrate dehydrogenase (NAD+) [EC:1.1.1.41] (A)	ko00020:Citrate cycle (TCA cycle);ko01200:Carbon metabolism;ko01210:2-Oxocarboxylic acid metabolism;ko01230:Biosynthesis of amino acids	[E]	Amino acid transport and metabolism	Isocitrate/isopropylmalate dehydrogenase;; Isocitrate/isopropylmalate dehydrogenase	Isocitrate dehydrogenase [NAD] regulatory subunit 1, mitochondrial (Precursor) GN=IDH1 OS=Arabidopsis thaliana (Mouse-ear cress) PE=2 SV=2	E	Amino acid transport and metabolism	PREDICTED: isocitrate dehydrogenase [NAD] regulatory subunit 1, mitochondrial-like isoform X1 [Glycine max]
NoveGene_1947	--	--	Molecular Function: calmodulin binding (GO:0005516);; Biological Process: defense response (GO:0006952);; Biological Process: response to biotic stimulus (GO:0009607);; Cellular Component: integral component of membrane (GO:0016021);;	K08472|3.48898e-85|pvu:PHAVU_009G007000g|hypothetical protein; K08472 mlo protein (A)	--	--	--	Mlo family	MLO-like protein 10 GN=MLO10 OS=Arabidopsis thaliana (Mouse-ear cress) PE=2 SV=1	S	Function unknown	Mlo3 [Cucumis melo]
NoveGene_4079	--	--	Biological Process: response to karrikin (GO:0080167);;	--	--	--	--	--	--	R	General function prediction only	hypothetical protein AALP_AA1G269100 [Arabis alpina]
NoveGene_2903	--	--	--	K06269|4.07159e-06|pop:POPTR_1376s00200g|hypothetical protein; K06269 serine/threonine-protein phosphatase PP1 catalytic subunit [EC:3.1.3.16] (A)	ko03015:mRNA surveillance pathway	--	--	--	--	--	--	--
NoveGene_3785	[E]	Amino acid transport and metabolism	Molecular Function: transaminase activity (GO:0008483);; Biological Process: biosynthetic process (GO:0009058);; Molecular Function: pyridoxal phosphate binding (GO:0030170);;	K14272|4.74312e-90|cmo:103504480|glutamate--glyoxylate aminotransferase 2-like; K14272 glutamate--glyoxylate aminotransferase [EC:2.6.1.4 2.6.1.2 2.6.1.44 2.6.1.-] (A)	ko00250:Alanine, aspartate and glutamate metabolism;ko00260:Glycine, serine and threonine metabolism;ko00630:Glyoxylate and dicarboxylate metabolism;ko00710:Carbon fixation in photosynthetic organisms;ko01200:Carbon metabolism;ko01210:2-Oxocarboxylic acid metabolism;ko01230:Biosynthesis of amino acids	[E]	Amino acid transport and metabolism	--	Glutamate--glyoxylate aminotransferase 2 OS=Arabidopsis thaliana (Mouse-ear cress) PE=1 SV=1	E	Amino acid transport and metabolism	PREDICTED: glutamate--glyoxylate aminotransferase 2-like, partial [Cucumis melo]
NoveGene_4146	--	--	--	--	--	--	--	X8 domain	Glucan endo-1,3-beta-glucosidase 1 (Precursor) OS=Arabidopsis thaliana (Mouse-ear cress) PE=1 SV=3	R	General function prediction only	hypothetical protein MIMGU_mgv1a018746mg, partial [Erythranthe guttata]
NoveGene_2402	--	--	--	K03850|8.02296e-13|rcu:RCOM_1674050|hypothetical protein; K03850 alpha-1,2-glucosyltransferase [EC:2.4.1.256] (A)	ko00510:N-Glycan biosynthesis	[OKIT]	--	--	--	G	Carbohydrate transport and metabolism	conserved hypothetical protein [Ricinus communis]
NoveGene_4150	[R]	General function prediction only	Biological Process: regulation of cell growth (GO:0001558);; Molecular Function: protein serine/threonine kinase activity (GO:0004674);; Molecular Function: ATP binding (GO:0005524);; Cellular Component: mitochondrion (GO:0005739);; Biological Process: protein phosphorylation (GO:0006468);; Biological Process: asymmetric cell division (GO:0008356);; Biological Process: plant-type cell wall organi…	--	--	--	--	--	LRR receptor-like serine/threonine-protein kinase ERECTA {ECO:0000303|PubMed:8624444} (Precursor) OS=Arabidopsis thaliana (Mouse-ear cress) PE=1 SV=1	T	Signal transduction mechanisms	hypothetical protein CICLE_v100073971mg, partial [Citrus clementina]
NoveGene_3315	--	--	Molecular Function: zinc ion binding (GO:0008270);;	K09377|2.91131e-85|rcu:RCOM_1511990|Pollen-specific protein SF3, putative; K09377 cysteine and glycine-rich protein (A)	--	[TZ]	--	LIM domain;; LIM domain	LIM domain-containing protein WLIM1 {ECO:0000305} OS=Arabidopsis thaliana (Mouse-ear cress) PE=1 SV=1	TZ	-	PREDICTED: LIM domain-containing protein WLIM1-like [Nelumbo nucifera]
NoveGene_4167	--	--	--	--	--	[A]	RNA processing and modification	--	Flowering time control protein FCA OS=Arabidopsis thaliana (Mouse-ear cress) PE=1 SV=2	A	RNA processing and modification	hypothetical protein PHAVU_003G116400g [Phaseolus vulgaris]
NoveGene_1904	--	--	--	--	--	[R]	General function prediction only	PPR repeat family	Pentatricopeptide repeat-containing protein At3g02330 OS=Arabidopsis thaliana (Mouse-ear cress) PE=2 SV=2	R	General function prediction only	PREDICTED: pentatricopeptide repeat-containing protein At3g02330-like [Solanum tuberosum]
NoveGene_75	[V]	Defense mechanisms	Molecular Function: ATP binding (GO:0005524);; Biological Process: ATP catabolic process (GO:0006200);; Cellular Component: integral component of membrane (GO:0016021);; Molecular Function: 2-alkenal reductase [NAD(P)] activity (GO:0032440);; Molecular Function: ATPase activity, coupled to transmembrane movement of substances (GO:0042626);; Biological Process: transmembrane transport (GO:0055085)…	--	--	[Q]	Secondary metabolites biosynthesis, transport and catabolism	ABC transporter transmembrane region;; ABC transporter;; ABC transporter transmembrane region;; ABC transporter;; ABC transporter transmembrane region	ABC transporter C family member 6 GN=MJG19.4 OS=Arabidopsis thaliana (Mouse-ear cress) PE=2 SV=3	Q	Secondary metabolites biosynthesis, transport and catabolism	PREDICTED: ABC transporter C family member 3-like [Beta vulgaris subsp. vulgaris]
NoveGene_2866	--	--	Molecular Function: zinc ion binding (GO:0008270);; Molecular Function: oxidoreductase activity (GO:0016491);; Biological Process: oxidation-reduction process (GO:0055114);;	--	--	[CR]	--	--	--	Q	Secondary metabolites biosynthesis, transport and catabolism	hypothetical protein CISIN_1g0179012mg, partial [Citrus sinensis]
NoveGene_1854	--	--	Cellular Component: mitochondrion (GO:0005739);; Biological Process: response to stress (GO:0006950);; Biological Process: cellular process (GO:0009987);;	--	--	--	--	--	--	S	Function unknown	predicted protein [Hordeum vulgare subsp. vulgare]
NoveGene_3771	--	--	Molecular Function: oligosaccharyl transferase activity (GO:0004576);; Cellular Component: endoplasmic reticulum membrane (GO:0005789);; Cellular Component: plasma membrane (GO:0005886);; Biological Process: protein glycosylation (GO:0006486);; Cellular Component: plastid (GO:0009536);; Cellular Component: integral component of membrane (GO:0016021);;	K07151|1.66553e-18|pop:POPTR_0012s033201|hypothetical protein; K07151 dolichyl-diphosphooligosaccharide--protein glycosyltransferase [EC:2.4.99.18] (A)	ko00510:N-Glycan biosynthesis;ko04141:Protein processing in endoplasmic reticulum	[O]	Posttranslational modification, protein turnover, chaperones	--	Dolichyl-diphosphooligosaccharide--protein glycosyltransferase subunit STT3B OS=Oryza sativa subsp. japonica (Rice) PE=2 SV=2	O	Posttranslational modification, protein turnover, chaperones	hypothetical protein VITISV_012281 [Vitis vinifera]
NoveGene_1206	[KL]	--	--	K11654|3.94046e-25|cam:101504208|putative chromatin-remodeling complex ATPase chain-like; K11654 SWI/SNF-related matrix-associated actin-dependent regulator of chromatin subfamily A member 5 [EC:3.6.4.-] (A)	--	[K]	Transcription	--	Probable chromatin-remodeling complex ATPase chain OS=Oryza sativa subsp. japonica (Rice) PE=2 SV=2	L	Replication, recombination and repair	PREDICTED: putative chromatin-remodeling complex ATPase chain-like isoform X2 [Cicer arietinum]
NoveGene_674	[R]	General function prediction only	--	K08869|0|tcc:TCM_046845|AarF domain-containing kinase isoform 1; K08869 aarF domain-containing kinase (A)	--	[R]	General function prediction only	ABC1 family	Uncharacterized aarF domain-containing protein kinase At1g79600, chloroplastic (Precursor) GN=At1g79600 OS=Arabidopsis thaliana (Mouse-ear cress) PE=2 SV=1	R	General function prediction only	PREDICTED: probable serine/threonine-protein kinase abkC isoform X2 [Sesamum indicum]
NoveGene_64	--	--	--	K01495|7.97061e-19|tcc:TCM_002762|GTP cyclohydrolase I; K01495 GTP cyclohydrolase I [EC:3.5.4.16] (A)	ko00790:Folate biosynthesis	[H]	Coenzyme transport and metabolism	--	GTP cyclohydrolase 1 {ECO:0000305} GN=Solyc06g083230 OS=Solanum lycopersicum (Tomato) PE=1 SV=1	H	Coenzyme transport and metabolism	GTP cyclohydrolase I [Theobroma cacao]
NoveGene_3369	[E]	Amino acid transport and metabolism	Biological Process: cellular amino acid metabolic process (GO:0006520);; Molecular Function: carboxy-lyase activity (GO:0016831);; Molecular Function: pyridoxal phosphate binding (GO:0030170);;	K01592|1.44352e-41|pper:PRUPE_ppa025815mg|hypothetical protein; K01592 tyrosine decarboxylase [EC:4.1.1.25] (A)	ko00350:Tyrosine metabolism;ko00950:Isoquinoline alkaloid biosynthesis	[E]	Amino acid transport and metabolism	Pyridoxal-dependent decarboxylase conserved domain	Tyrosine decarboxylase 4 GN=TYRDC-4 OS=Petroselinum crispum (Parsley) PE=2 SV=1	E	Amino acid transport and metabolism	RecName: Full=Tyrosine decarboxylase 4 [Petroselinum crispum]
NoveGene_6	--	--	--	--	--	--	--	--	--	S	Function unknown	Uncharacterized protein TCM_002645 [Theobroma cacao]
NoveGene_687	[I]	Lipid transport and metabolism	Molecular Function: acyl-CoA dehydrogenase activity (GO:0003995);; Molecular Function: acyl-CoA oxidase activity (GO:0003997);; Cellular Component: peroxisome (GO:0005777);; Biological Process: fatty acid beta-oxidation (GO:0006635);; Molecular Function: flavin adenine dinucleotide binding (GO:0050660);;	K00232|0|cic:CICLE_v10019196mg|hypothetical protein; K00232 acyl-CoA oxidase [EC:1.3.3.6] (A)	ko00071:Fatty acid degradation;ko00592:alpha-Linolenic acid metabolism;ko01040:Biosynthesis of unsaturated fatty acids;ko01212:Fatty acid metabolism;ko04146:Peroxisome	[I]	Lipid transport and metabolism	Acyl-CoA oxidase;; Acyl-coenzyme A oxidase N-terminal;; Acyl-CoA dehydrogenase, middle domain;; Acyl-coenzyme A oxidase N-terminal	Peroxisomal acyl-coenzyme A oxidase 1 GN=ACX1 OS=Arabidopsis thaliana (Mouse-ear cress) PE=1 SV=1	I	Lipid transport and metabolism	PREDICTED: peroxisomal acyl-coenzyme A oxidase 1-like [Sesamum indicum]
NoveGene_191	--	--	Molecular Function: glucose-6-phosphate dehydrogenase activity (GO:0004345);; Biological Process: pentose-phosphate shunt, oxidative branch (GO:0009051);; Cellular Component: chloroplast (GO:0009507);; Biological Process: response to cadmium ion (GO:0046686);; Molecular Function: NADP binding (GO:0050661);;	K00036|7.78026e-70|pop:POPTR_0017s10630g|POPTRDRAFT_736146; glucose-6-phosphate 1-dehydrogenase family protein; K00036 glucose-6-phosphate 1-dehydrogenase [EC:1.1.1.49] (A)	ko00030:Pentose phosphate pathway;ko00480:Glutathione metabolism;ko01200:Carbon metabolism	[G]	Carbohydrate transport and metabolism	Glucose-6-phosphate dehydrogenase, NAD binding domain	Glucose-6-phosphate 1-dehydrogenase, cytoplasmic isoform 2 GN=ACG12 OS=Arabidopsis thaliana (Mouse-ear cress) PE=2 SV=1	G	Carbohydrate transport and metabolism	cytosolic glucose-6-phosphate dehydrogenase 2 [Petroselinum crispum]
NoveGene_3296	[E]	Amino acid transport and metabolism	Biological Process: cellular amino acid metabolic process (GO:0006520);; Molecular Function: carboxy-lyase activity (GO:0016831);; Molecular Function: pyridoxal phosphate binding (GO:0030170);;	K01592|3.34774e-38|cit:102613874|tyrosine/DOPA decarboxylase 5-like; K01592 tyrosine decarboxylase [EC:4.1.1.25] (A)	ko00350:Tyrosine metabolism;ko00950:Isoquinoline alkaloid biosynthesis	[E]	Amino acid transport and metabolism	Protein of unknown function (DUF1298);; Pyridoxal-dependent decarboxylase conserved domain	Tyrosine decarboxylase 4 GN=TYRDC-4 OS=Petroselinum crispum (Parsley) PE=2 SV=1	E	Amino acid transport and metabolism	tyrosine decarboxylase [Aristolochia contorta]
NoveGene_35	--	--	Biological Process: protein folding (GO:0006457);; Cellular Component: prefoldin complex (GO:0016272);; Molecular Function: unfolded protein binding (GO:0051082);;	--	--	--	--	--	--	O	Posttranslational modification, protein turnover, chaperones	PREDICTED: uncharacterized protein LOC105168205 [Sesamum indicum]
NoveGene_1942	[T]	Signal transduction mechanisms	--	K05527|3.09278e-44|pvu:PHAVU_004G141000g|hypothetical protein; K05527 BolA protein (A)	--	[T]	Signal transduction mechanisms	BolA-like protein	SufE-like protein, chloroplastic (Precursor) GN=M3E9.70 OS=Arabidopsis thaliana (Mouse-ear cress) PE=1 SV=2	T	Signal transduction mechanisms	hypothetical protein PHAVU_004G141000g [Phaseolus vulgaris]
NoveGene_2335	--	--	Molecular Function: organic cyclic compound binding (GO:0097159);; Molecular Function: heterocyclic compound binding (GO:1901363);;	--	--	--	--	--	--	--	--	conserved hypothetical protein [Ricinus communis]
NoveGene_2880	[RTKL]	--	Molecular Function: protein serine/threonine kinase activity (GO:0004674);; Molecular Function: ATP binding (GO:0005524);; Biological Process: protein phosphorylation (GO:0006468);;	--	--	[T]	Signal transduction mechanisms	Protein kinase domain	Casein kinase I isoform delta-like GN=At4g26100 OS=Arabidopsis thaliana (Mouse-ear cress) PE=2 SV=2	T	Signal transduction mechanisms	PREDICTED: uncharacterized protein LOC104592067 isoform X2 [Nelumbo nucifera]
NoveGene_4107	--	--	Molecular Function: dolichyl-diphosphooligosaccharide-protein glycotransferase activity (GO:0004579);; Cellular Component: endoplasmic reticulum membrane (GO:0005789);; Cellular Component: plasma membrane (GO:0005886);; Biological Process: protein glycosylation (GO:0006486);; Cellular Component: plastid (GO:0009536);; Cellular Component: integral component of membrane (GO:0016021);;	K07151|2.70995e-21|rcu:RCOM_1669180|oligosaccharyl transferase, putative (EC:2.4.1.119); K07151 dolichyl-diphosphooligosaccharide--protein glycosyltransferase [EC:2.4.99.18] (A)	ko00510:N-Glycan biosynthesis;ko04141:Protein processing in endoplasmic reticulum	[O]	Posttranslational modification, protein turnover, chaperones	--	Dolichyl-diphosphooligosaccharide--protein glycosyltransferase subunit STT3B OS=Oryza sativa subsp. japonica (Rice) PE=2 SV=2	O	Posttranslational modification, protein turnover, chaperones	Dolichyl-diphosphooligosaccharide--protein glycosyltransferase subunit STT3 [Glycine soja]
NoveGene_3347	--	--	--	--	--	--	--	--	--	S	Function unknown	PREDICTED: uncharacterized protein LOC100527011 [Glycine max]
NoveGene_4760	--	--	Molecular Function: organic cyclic compound binding (GO:0097159);; Molecular Function: heterocyclic compound binding (GO:1901363);;	K15191|3.18956e-19|cic:CICLE_v10015602mg|hypothetical protein; K15191 La-related protein 7 (A)	--	[R]	General function prediction only	--	La-related protein 6A GN=LARP6A OS=Arabidopsis thaliana (Mouse-ear cress) PE=2 SV=1	R	General function prediction only	hypothetical protein CICLE_v10015602mg [Citrus clementina]
NoveGene_5068	--	--	Molecular Function: NADPH:quinone reductase activity (GO:0003960);; Molecular Function: zinc ion binding (GO:0008270);; Biological Process: oxidation-reduction process (GO:0055114);;	--	--	[CR]	--	Ribosomal L15	--	Q	Secondary metabolites biosynthesis, transport and catabolism	PREDICTED: quinone oxidoreductase-like protein 2 homolog [Cicer arietinum]
NoveGene_87	--	--	--	K04354|4.67903e-09|sly:101251957|serine/threonine protein phosphatase 2A 55 kDa regulatory subunit B beta isoform-like; K04354 serine/threonine-protein phosphatase 2A regulatory subunit B (A)	ko03015:mRNA surveillance pathway	[T]	Signal transduction mechanisms	--	Serine/threonine protein phosphatase 2A 55 kDa regulatory subunit B beta isoform GN=PP2AB2 OS=Arabidopsis thaliana (Mouse-ear cress) PE=1 SV=1	T	Signal transduction mechanisms	PREDICTED: serine/threonine protein phosphatase 2A 55 kDa regulatory subunit B beta isoform-like isoform X2 [Solanum lycopersicum]
NoveGene_653	[E]	Amino acid transport and metabolism	Molecular Function: 3-phosphoshikimate 1-carboxyvinyltransferase activity (GO:0003866);; Biological Process: aromatic amino acid family biosynthetic process (GO:0009073);; Biological Process: chorismate biosynthetic process (GO:0009423);; Cellular Component: chloroplast (GO:0009507);; Biological Process: response to herbicide (GO:0009635);;	K00800|2.91897e-146|sly:101265440|3-phosphoshikimate 1-carboxyvinyltransferase 2; K00800 3-phosphoshikimate 1-carboxyvinyltransferase [EC:2.5.1.19] (A)	ko00400:Phenylalanine, tyrosine and tryptophan biosynthesis;ko01230:Biosynthesis of amino acids	[E]	Amino acid transport and metabolism	EPSP synthase (3-phosphoshikimate 1-carboxyvinyltransferase);; gag-polypeptide of LTR copia-type;; EPSP synthase (3-phosphoshikimate 1-carboxyvinyltransferase)	3-phosphoshikimate 1-carboxyvinyltransferase, chloroplastic (Precursor) OS=Petunia hybrida (Petunia) PE=1 SV=1	E	Amino acid transport and metabolism	EPSPS-like protein [Cirsium setosum]
NoveGene_4771	--	--	Molecular Function: phosphoprotein phosphatase activity (GO:0004721);;	K01102|3.04052e-31|vvi:100241474|probable protein phosphatase 2C 38; K01102 pyruvate dehydrogenase phosphatase [EC:3.1.3.43] (A)	--	[T]	Signal transduction mechanisms	--	Probable protein phosphatase 2C 38 GN=At3g12620 OS=Arabidopsis thaliana (Mouse-ear cress) PE=2 SV=1	T	Signal transduction mechanisms	PREDICTED: probable protein phosphatase 2C 38 [Vitis vinifera]
NoveGene_2843	[L]	Replication, recombination and repair	Molecular Function: DNA binding (GO:0003677);; Molecular Function: DNA (cytosine-5-)-methyltransferase activity (GO:0003886);; Cellular Component: nucleus (GO:0005634);; Biological Process: maintenance of DNA methylation (GO:0010216);; Biological Process: DNA methylation on cytosine within a CG sequence (GO:0010424);; Biological Process: gene silencing (GO:0016458);; Molecular Function: transfera…	K00558|7.07187e-89|rcu:RCOM_1176970|DNA (cytosine-5)-methyltransferase, putative (EC:2.3.1.97); K00558 DNA (cytosine-5)-methyltransferase 1 [EC:2.1.1.37] (A)	ko00270:Cysteine and methionine metabolism	--	--	C-5 cytosine-specific DNA methylase;; BAH domain	DNA (cytosine-5)-methyltransferase 1A OS=Oryza sativa subsp. japonica (Rice) PE=2 SV=1	K	Transcription	Met2-type cytosine DNA-methyltransferase [Daucus carota]
NoveGene_4595	--	--	--	--	--	--	--	Plant organelle RNA recognition domain;; Plant organelle RNA recognition domain	--	S	Function unknown	hypothetical protein PRUPE_ppa017812mg, partial [Prunus persica]
NoveGene_3731	--	--	--	--	--	--	--	--	--	--	--	PREDICTED: uncharacterized protein LOC100245338 [Vitis vinifera]
NoveGene_2283	[R]	General function prediction only	--	--	--	[ODR]	--	TPR repeat;; PB1 domain;; Tetratricopeptide repeat;; Tetratricopeptide repeat;; Tetratricopeptide repeat	TPR repeat-containing thioredoxin TTL4 GN=TTL4 OS=Arabidopsis thaliana (Mouse-ear cress) PE=2 SV=1	DO	-	PREDICTED: uncharacterized protein LOC104113024 [Nicotiana tomentosiformis]
NoveGene_2960	[RTKL]	--	Molecular Function: protein serine/threonine kinase activity (GO:0004674);; Molecular Function: protein serine/threonine/tyrosine kinase activity (GO:0004712);; Molecular Function: protein tyrosine kinase activity (GO:0004713);; Molecular Function: ATP binding (GO:0005524);; Cellular Component: cytosol (GO:0005829);; Biological Process: protein phosphorylation (GO:0006468);;	--	--	[T]	Signal transduction mechanisms	Protein tyrosine kinase;; Protein kinase domain;; PB1 domain	Serine/threonine-protein kinase EDR1 GN=F22O13.20 OS=Arabidopsis thaliana (Mouse-ear cress) PE=1 SV=1	T	Signal transduction mechanisms	unnamed protein product [Vitis vinifera]
NoveGene_1264	--	--	--	--	--	[L]	Replication, recombination and repair	Myb/SANT-like DNA-binding domain;; DDE superfamily endonuclease;; Plant transposon protein	--	L	Replication, recombination and repair	Uncharacterized protein TCM_014176 [Theobroma cacao]
NoveGene_103	--	--	--	--	--	--	--	--	--	--	--	PREDICTED: uncharacterized protein LOC103482776 isoform X1 [Cucumis melo]
NoveGene_646	--	--	--	--	--	--	--	--	--	T	Signal transduction mechanisms	hypothetical protein MIMGU_mgv1a009762mg [Erythranthe guttata]
NoveGene_2859	--	--	--	--	--	--	--	--	--	S	Function unknown	Thermosome subunit gamma [Gossypium arboreum]
NoveGene_4921	[L]	Replication, recombination and repair	Molecular Function: nucleic acid binding (GO:0003676);; Molecular Function: catalytic activity (GO:0003824);; Biological Process: DNA metabolic process (GO:0006259);; Molecular Function: metal ion binding (GO:0046872);;	--	--	[R]	General function prediction only	--	--	R	General function prediction only	PREDICTED: uncharacterized protein LOC104417177 [Eucalyptus grandis]
NoveGene_115	--	--	--	--	--	--	--	--	--	--	--	PREDICTED: bifunctional epoxide hydrolase 2-like [Musa acuminata subsp. malaccensis]
NoveGene_1313	--	--	Biological Process: cell plate assembly (GO:0000919);; Molecular Function: microtubule motor activity (GO:0003777);; Molecular Function: ATP binding (GO:0005524);; Cellular Component: nucleus (GO:0005634);; Cellular Component: kinesin complex (GO:0005871);; Cellular Component: microtubule (GO:0005874);; Biological Process: microtubule-based movement (GO:0007018);; Molecular Function: microtubule …	K11498|1.76903e-22|sly:101263097|kinesin-like protein NACK1; K11498 centromeric protein E (A)	--	[Z]	Cytoskeleton	--	Kinesin-like protein NACK1 GN=NACK1 OS=Nicotiana tabacum (Common tobacco) PE=1 SV=1	Z	Cytoskeleton	unnamed protein product [Coffea canephora]
NoveGene_148	--	--	Molecular Function: ATP binding (GO:0005524);; Biological Process: cellular protein modification process (GO:0006464);; Molecular Function: small protein activating enzyme activity (GO:0008641);; Molecular Function: ligase activity (GO:0016874);;	K03178|4.28226e-17|cam:101512372|ubiquitin-activating enzyme E1 1-like; K03178 ubiquitin-activating enzyme E1 [EC:6.3.2.19] (A)	ko04120:Ubiquitin mediated proteolysis	[O]	Posttranslational modification, protein turnover, chaperones	--	Ubiquitin-activating enzyme E1 2 GN=UBA2 OS=Arabidopsis thaliana (Mouse-ear cress) PE=1 SV=1	O	Posttranslational modification, protein turnover, chaperones	PREDICTED: ubiquitin-activating enzyme E1 1-like isoform X1 [Cicer arietinum]
NoveGene_4900	[O]	Posttranslational modification, protein turnover, chaperones	--	--	--	[O]	Posttranslational modification, protein turnover, chaperones	--	Peptidyl-prolyl cis-trans isomerase CYP20-2, chloroplastic (Precursor) GN=CYP20-2 OS=Arabidopsis thaliana (Mouse-ear cress) PE=1 SV=1	L	Replication, recombination and repair	hypothetical protein ZEAMMB73_204913 [Zea mays]
NoveGene_2885	--	--	--	--	--	--	--	--	--	--	--	hypothetical protein MIMGU_mgv1a003139mg [Erythranthe guttata]
NoveGene_2289	--	--	Molecular Function: phosphatidylinositol phospholipase C activity (GO:0004435);; Molecular Function: signal transducer activity (GO:0004871);; Molecular Function: calcium ion binding (GO:0005509);; Biological Process: lipid metabolic process (GO:0006629);; Biological Process: intracellular signal transduction (GO:0035556);;	K05857|6.68533e-47|tcc:TCM_041617|Phosphatidylinositol-speciwc phospholipase C4; K05857 phosphatidylinositol phospholipase C, delta [EC:3.1.4.11] (A)	ko00562:Inositol phosphate metabolism;ko04070:Phosphatidylinositol signaling system	[T]	Signal transduction mechanisms	Phosphatidylinositol-specific phospholipase C, X domain	Phosphoinositide phospholipase C 6 GN=PLC6 OS=Arabidopsis thaliana (Mouse-ear cress) PE=2 SV=2	I	Lipid transport and metabolism	Phosphatidylinositol-speciwc phospholipase C4 [Theobroma cacao]
NoveGene_1347	--	--	--	--	--	--	--	--	--	R	General function prediction only	unnamed protein product [Coffea canephora]
NoveGene_132	--	--	Molecular Function: ATP binding (GO:0005524);; Biological Process: ATP catabolic process (GO:0006200);; Molecular Function: organic phosphonate transmembrane-transporting ATPase activity (GO:0015416);; Cellular Component: membrane (GO:0016020);;	--	--	[Q]	Secondary metabolites biosynthesis, transport and catabolism	--	ABC transporter G family member 29 OS=Arabidopsis thaliana (Mouse-ear cress) PE=2 SV=2	Q	Secondary metabolites biosynthesis, transport and catabolism	PREDICTED: pleiotropic drug resistance protein 1-like [Prunus mume]
NoveGene_682	--	--	--	--	--	--	--	--	--	--	--	unknown [Picea sitchensis]
NoveGene_602	[C]	Energy production and conversion	Molecular Function: copper ion binding (GO:0005507);; Molecular Function: ATP binding (GO:0005524);; Cellular Component: nucleolus (GO:0005730);; Cellular Component: mitochondrial respiratory chain complex I (GO:0005747);; Cellular Component: mitochondrial proton-transporting ATP synthase, catalytic core (GO:0005754);; Cellular Component: plasma membrane (GO:0005886);; Biological Process: ATP cat…	K02133|1.37947e-15|pmum:103338731|ATP synthase subunit beta, mitochondrial-like; K02133 F-type H+-transporting ATPase subunit beta [EC:3.6.3.14] (A)	ko00190:Oxidative phosphorylation	[C]	Energy production and conversion	ATP synthase alpha/beta family, nucleotide-binding domain	ATP synthase subunit beta, mitochondrial (Precursor) GN=ATPB OS=Daucus carota (Wild carrot) PE=3 SV=1	C	Energy production and conversion	RecName: Full=ATP synthase subunit beta, mitochondrial; Flags: Precursor [Daucus carota]
NoveGene_1219	--	--	Molecular Function: nucleotide binding (GO:0000166);; Molecular Function: structural constituent of ribosome (GO:0003735);; Cellular Component: ribosome (GO:0005840);; Biological Process: translation (GO:0006412);; Cellular Component: chloroplast (GO:0009507);; Molecular Function: rRNA binding (GO:0019843);;	K02892|1.55175e-26|vvi:4025136|rpl23, ViviCp087; 50S ribosomal protein L23; K02892 large subunit ribosomal protein L23 (A)	ko03010:Ribosome	--	--	Ribosomal protein L23	50S ribosomal protein L23, chloroplastic GN=rpl23-B OS=Daucus carota (Wild carrot) PE=3 SV=1	J	Translation, ribosomal structure and biogenesis	ribosomal protein L23 [Daucus carota]
NoveGene_2856	--	--	--	--	--	--	--	--	--	S	Function unknown	PREDICTED: uncharacterized protein LOC105158253 [Sesamum indicum]
NoveGene_2871	--	--	Molecular Function: DNA binding (GO:0003677);; Molecular Function: sequence-specific DNA binding transcription factor activity (GO:0003700);; Biological Process: regulation of transcription, DNA-templated (GO:0006355);;	--	--	--	--	--	--	K	Transcription	hypothetical protein CISIN_1g011736mg [Citrus sinensis]
NoveGene_3795	--	--	--	--	--	[R]	General function prediction only	--	--	R	General function prediction only	PREDICTED: uncharacterized protein LOC104592266 isoform X2 [Nelumbo nucifera]
NoveGene_3306	[D]	Cell cycle control, cell division, chromosome partitioning	Biological Process: response to organic substance (GO:0010033);; Biological Process: cell cycle process (GO:0022402);; Biological Process: system development (GO:0048731);; Biological Process: regulation of cellular process (GO:0050794);;	K14505|3.71244e-108|pmum:103337458|cyclin-D3-2; K14505 cyclin D3, plant (A)	ko04075:Plant hormone signal transduction	[D]	Cell cycle control, cell division, chromosome partitioning	Cyclin, N-terminal domain;; Cyclin, C-terminal domain	Cyclin-D3-3 GN=CYCD3-3 OS=Arabidopsis thaliana (Mouse-ear cress) PE=2 SV=1	D	Cell cycle control, cell division, chromosome partitioning	PREDICTED: cyclin-D3-2 [Prunus mume]
NoveGene_1941	--	--	Molecular Function: nucleotide binding (GO:0000166);; Cellular Component: plastid (GO:0009536);; Molecular Function: kinase activity (GO:0016301);; Biological Process: phosphorylation (GO:0016310);;	--	--	[T]	Signal transduction mechanisms	--	--	T	Signal transduction mechanisms	Kinase superfamily protein isoform 2 [Theobroma cacao]
NoveGene_2245	--	--	--	--	--	--	--	Protein of unknown function (DUF724)	--	S	Function unknown	PREDICTED: uncharacterized protein LOC105163019 isoform X3 [Sesamum indicum]
NoveGene_1159	--	--	--	--	--	--	--	--	--	S	Function unknown	PREDICTED: uncharacterized protein LOC104095140 [Nicotiana tomentosiformis]
NoveGene_3274	[L]	Replication, recombination and repair	Molecular Function: DNA photolyase activity (GO:0003913);; Cellular Component: vacuole (GO:0005773);; Biological Process: DNA repair (GO:0006281);; Biological Process: chromatin remodeling (GO:0006338);; Biological Process: response to water deprivation (GO:0009414);; Biological Process: phototropism (GO:0009638);; Biological Process: blue light signaling pathway (GO:0009785);; Molecular Function…	K12119|1.0718e-96|tcc:TCM_020885|Cryptochrome 2 isoform 1; K12119 cryptochrome 2 (A)	ko04712:Circadian rhythm - plant	[LT]	--	FAD binding domain of DNA photolyase;; FAD binding domain of DNA photolyase;; FAD binding domain of DNA photolyase	Cryptochrome-2 GN=F19P19.14 OS=Arabidopsis thaliana (Mouse-ear cress) PE=1 SV=2	LT	-	Cryptochrome 2 isoform 3 [Theobroma cacao]
NoveGene_3787	--	--	Biological Process: carbohydrate metabolic process (GO:0005975);; Molecular Function: isomerase activity (GO:0016853);; Molecular Function: carbohydrate binding (GO:0030246);;	K01792|8.59104e-26|mdm:103404547|putative glucose-6-phosphate 1-epimerase; K01792 glucose-6-phosphate 1-epimerase [EC:5.1.3.15] (A)	ko00010:Glycolysis / Gluconeogenesis	[G]	Carbohydrate transport and metabolism	Aldose 1-epimerase	Putative glucose-6-phosphate 1-epimerase OS=Cenchrus ciliaris (Buffelgrass) PE=2 SV=1	G	Carbohydrate transport and metabolism	PREDICTED: putative glucose-6-phosphate 1-epimerase, partial [Malus domestica]
NoveGene_3838	--	--	--	--	--	--	--	--	--	T	Signal transduction mechanisms	unnamed protein product [Coffea canephora]
NoveGene_117	--	--	--	--	--	--	--	--	Zinc finger CCCH domain-containing protein 46 GN=At3g51950 OS=Arabidopsis thaliana (Mouse-ear cress) PE=1 SV=1	S	Function unknown	unnamed protein product [Coffea canephora]
NoveGene_4078	--	--	Biological Process: defense response (GO:0006952);; Biological Process: response to karrikin (GO:0080167);;	--	--	--	--	--	--	R	General function prediction only	BnaC05g20800D [Brassica napus]
NoveGene_3393	--	--	Cellular Component: plasma membrane (GO:0005886);; Cellular Component: integral component of membrane (GO:0016021);; Biological Process: para-aminobenzoic acid metabolic process (GO:0046482);;	--	--	[R]	General function prediction only	--	--	R	General function prediction only	conserved hypothetical protein [Ricinus communis]
NoveGene_3733	[J]	Translation, ribosomal structure and biogenesis	Molecular Function: structural constituent of ribosome (GO:0003735);; Cellular Component: nucleolus (GO:0005730);; Biological Process: translation (GO:0006412);; Cellular Component: cytosolic large ribosomal subunit (GO:0022625);;	K02927|1.08523e-26|mus:103972470|ubiquitin-60S ribosomal protein L40-like; K02927 large subunit ribosomal protein L40e (A)	ko03010:Ribosome	[J]	Translation, ribosomal structure and biogenesis	--	60S ribosomal protein L40 (Precursor) GN=UBICEP52-7 OS=Nicotiana sylvestris (Wood tobacco) PE=2 SV=2	J	Translation, ribosomal structure and biogenesis	unknown [Populus trichocarpa]
NoveGene_3784	--	--	--	--	--	--	--	--	--	S	Function unknown	PREDICTED: CLAVATA3/ESR (CLE)-related protein 25 [Prunus mume]
NoveGene_1343	--	--	Molecular Function: diacylglycerol O-acyltransferase activity (GO:0004144);; Biological Process: glycerolipid biosynthetic process (GO:0045017);;	--	--	[G]	Carbohydrate transport and metabolism	--	Purple acid phosphatase 21 (Precursor) GN=F3C22.210 OS=Arabidopsis thaliana (Mouse-ear cress) PE=2 SV=1	S	Function unknown	PREDICTED: O-acyltransferase WSD1-like [Nicotiana tomentosiformis]
NoveGene_1161	--	--	--	--	--	--	--	--	--	--	--	PREDICTED: protein FAR1-RELATED SEQUENCE 5-like [Prunus mume]
NoveGene_2371	--	--	--	--	--	--	--	--	--	S	Function unknown	PREDICTED: uncharacterized protein LOC100793196 [Glycine max]
NoveGene_604	[I]	Lipid transport and metabolism	Molecular Function: catalytic activity (GO:0003824);; Cellular Component: plasma membrane (GO:0005886);; Biological Process: metabolic process (GO:0008152);;	K01897|7.6887e-151|vvi:100265062|long chain acyl-CoA synthetase 4; K01897 long-chain acyl-CoA synthetase [EC:6.2.1.3] (A)	ko00061:Fatty acid biosynthesis;ko00071:Fatty acid degradation;ko01212:Fatty acid metabolism;ko04146:Peroxisome	[I]	Lipid transport and metabolism	AMP-binding enzyme;; AMP-binding enzyme	Long chain acyl-CoA synthetase 4 GN=LACS4 OS=Arabidopsis thaliana (Mouse-ear cress) PE=2 SV=1	I	Lipid transport and metabolism	PREDICTED: long chain acyl-CoA synthetase 4 [Vitis vinifera]
NoveGene_2264	--	--	--	--	--	[BK]	--	--	Probable histone-lysine N-methyltransferase ATXR3 OS=Arabidopsis thaliana (Mouse-ear cress) PE=2 SV=2	BK	-	PREDICTED: probable histone-lysine N-methyltransferase ATXR3 [Phoenix dactylifera]
NoveGene_55	--	--	--	--	--	--	--	Trypsin-like peptidase domain	--	--	--	conserved hypothetical protein [Ricinus communis]
NoveGene_168	[J]	Translation, ribosomal structure and biogenesis	Molecular Function: RNA binding (GO:0003723);; Molecular Function: structural constituent of ribosome (GO:0003735);; Cellular Component: ribosome (GO:0005840);; Biological Process: translation (GO:0006412);; Biological Process: phosphate-containing compound metabolic process (GO:0006796);; Cellular Component: chloroplast (GO:0009507);; Biological Process: plastid organization (GO:0009657);; Biolo…	K02945|7.39914e-92|sly:101247851|30S ribosomal protein S1, chloroplastic; K02945 small subunit ribosomal protein S1 (A)	ko03010:Ribosome	--	--	S1 RNA binding domain;; S1 RNA binding domain	30S ribosomal protein S1, chloroplastic (Precursor) GN=RPS1 OS=Spinacia oleracea (Spinach) PE=1 SV=1	J	Translation, ribosomal structure and biogenesis	PREDICTED: 30S ribosomal protein S1, chloroplastic [Solanum lycopersicum]
NoveGene_3764	[KL]	--	Molecular Function: DNA binding (GO:0003677);; Molecular Function: helicase activity (GO:0004386);; Molecular Function: ATP binding (GO:0005524);; Cellular Component: nucleus (GO:0005634);; Molecular Function: nucleosome binding (GO:0031491);; Biological Process: ATP-dependent chromatin remodeling (GO:0043044);;	K11654|0|pper:PRUPE_ppa000594mg|hypothetical protein; K11654 SWI/SNF-related matrix-associated actin-dependent regulator of chromatin subfamily A member 5 [EC:3.6.4.-] (A)	--	[K]	Transcription	SNF2 family N-terminal domain;; Helicase conserved C-terminal domain;; Type III restriction enzyme, res subunit;; DEAD/DEAH box helicase;; Class II histone deacetylase complex subunits 2 and 3;; SLIDE;; HAND	Putative chromatin-remodeling complex ATPase chain GN=At3g06400 OS=Arabidopsis thaliana (Mouse-ear cress) PE=2 SV=3	K	Transcription	unnamed protein product [Coffea canephora]
NoveGene_3338	--	--	Molecular Function: binding (GO:0005488);;	--	--	--	--	--	--	R	General function prediction only	hypothetical protein POPTR_0007s10360g [Populus trichocarpa]
NoveGene_3394	--	--	Molecular Function: hydrolase activity (GO:0016787);;	K01184|4.42304e-26|sly:101251766|probable polygalacturonase At3g15720 (A)	ko00040:Pentose and glucuronate interconversions;ko00500:Starch and sucrose metabolism	--	--	--	Polygalacturonase ADPG1 (Precursor) GN=T8H10.110 OS=Arabidopsis thaliana (Mouse-ear cress) PE=2 SV=1	R	General function prediction only	unnamed protein product [Coffea canephora]
NoveGene_4518	--	--	--	--	--	[R]	General function prediction only	--	--	R	General function prediction only	BnaC03g73650D [Brassica napus]
NoveGene_2259	--	--	Molecular Function: protein serine/threonine phosphatase activity (GO:0004722);; Biological Process: protein dephosphorylation (GO:0006470);; Molecular Function: metal ion binding (GO:0046872);;	K17499|5.06653e-08|rcu:RCOM_0920800|protein phosphatase 2c, putative (EC:3.1.3.16); K17499 protein phosphatase 1G [EC:3.1.3.16] (A)	--	[T]	Signal transduction mechanisms	--	Probable protein phosphatase 2C 11 OS=Oryza sativa subsp. japonica (Rice) PE=2 SV=1	T	Signal transduction mechanisms	hypothetical protein M569_13194, partial [Genlisea aurea]
NoveGene_2275	--	--	--	--	--	--	--	MULE transposase domain	Protein FAR1-RELATED SEQUENCE 5 GN=FRS5 OS=Arabidopsis thaliana (Mouse-ear cress) PE=2 SV=1	S	Function unknown	PREDICTED: protein FAR1-RELATED SEQUENCE 5-like [Prunus mume]
NoveGene_4746	--	--	--	K16750|1.96678e-06|vvi:100263512|biogenesis of lysosome-related organelles complex 1 subunit 2; K16750 biogenesis of lysosome-related organelles complex 1 subunit 2 (A)	--	--	--	--	--	--	--	--
NoveGene_1897	[J]	Translation, ribosomal structure and biogenesis	--	--	--	[J]	Translation, ribosomal structure and biogenesis	Elongation factor Tu GTP binding domain	--	J	Translation, ribosomal structure and biogenesis	hypothetical protein FOMMEDRAFT_90457, partial [Fomitiporia mediterranea MF3/22]
NoveGene_3819	--	--	--	--	--	[R]	General function prediction only	--	Ankyrin repeat-containing protein At5g02620 GN=At5g02620 OS=Arabidopsis thaliana (Mouse-ear cress) PE=1 SV=1	R	General function prediction only	PREDICTED: ankyrin repeat-containing protein At5g02620 [Sesamum indicum]
NoveGene_126	[RTKL]	--	Molecular Function: nucleotide binding (GO:0000166);; Molecular Function: protein kinase activity (GO:0004672);; Cellular Component: membrane (GO:0016020);; Cellular Component: cell part (GO:0044464);; Biological Process: cell wall organization (GO:0071555);;	--	--	--	--	Leucine Rich repeats (2 copies);; Leucine rich repeat;; Leucine Rich Repeat;; Leucine Rich repeat;; Leucine rich repeat;; Leucine rich repeat N-terminal domain;; Protein kinase domain;; Protein tyrosine kinase	Probable inactive receptor kinase At5g10020 (Precursor) GN=At5g10020 OS=Arabidopsis thaliana (Mouse-ear cress) PE=1 SV=2	T	Signal transduction mechanisms	PREDICTED: probable inactive receptor kinase At5g10020 [Nicotiana tomentosiformis]
NoveGene_2805	--	--	--	K14498|3.15469e-07|pop:POPTR_0002s09990g|POPTRDRAFT_754742; serine/threonine protein kinase; K14498 serine/threonine-protein kinase SRK2 [EC:2.7.11.1] (A)	ko04075:Plant hormone signal transduction	[T]	Signal transduction mechanisms	--	Serine/threonine-protein kinase SRK2H GN=MBK5.13 OS=Arabidopsis thaliana (Mouse-ear cress) PE=1 SV=1	T	Signal transduction mechanisms	PREDICTED: serine/threonine-protein kinase SAPK7-like [Eucalyptus grandis]
NoveGene_1243	[V]	Defense mechanisms	Molecular Function: ATP binding (GO:0005524);; Biological Process: ATP catabolic process (GO:0006200);; Biological Process: transport (GO:0006810);; Cellular Component: integral component of membrane (GO:0016021);; Molecular Function: ATPase activity (GO:0016887);;	--	--	[Q]	Secondary metabolites biosynthesis, transport and catabolism	ABC transporter;; Plant PDR ABC transporter associated	Pleiotropic drug resistance protein 2 GN=PDR2 OS=Nicotiana plumbaginifolia (Leadwort-leaved tobacco) PE=2 SV=1	Q	Secondary metabolites biosynthesis, transport and catabolism	hypothetical protein EUGRSUZ_A01530 [Eucalyptus grandis]
NoveGene_675	[RTKL]	--	Molecular Function: protein serine/threonine kinase activity (GO:0004674);; Molecular Function: ATP binding (GO:0005524);; Biological Process: protein phosphorylation (GO:0006468);;	--	--	--	--	Protein kinase domain;; Protein tyrosine kinase;; Protein tyrosine kinase;; Protein kinase domain	Cysteine-rich receptor-like protein kinase 10 (Precursor) GN=F21P8.70 OS=Arabidopsis thaliana (Mouse-ear cress) PE=1 SV=3	T	Signal transduction mechanisms	Cysteine-rich RLK 29 [Theobroma cacao]
NoveGene_92	--	--	--	--	--	--	--	Senescence regulator	--	S	Function unknown	hypothetical protein [Arabidopsis thaliana]
NoveGene_1914	--	--	Molecular Function: catalytic activity (GO:0003824);;	K06617|7.37559e-08|csv:101203037|AGA3; probable galactinol--sucrose galactosyltransferase 6-like; K06617 raffinose synthase [EC:2.4.1.82] (A)	ko00052:Galactose metabolism	--	--	--	Probable galactinol--sucrose galactosyltransferase 6 GN=F5O24.140 OS=Arabidopsis thaliana (Mouse-ear cress) PE=2 SV=2	R	General function prediction only	PREDICTED: probable galactinol--sucrose galactosyltransferase 6 isoform X2 [Cucumis melo]
NoveGene_1230	--	--	Cellular Component: integral component of membrane (GO:0016021);; Biological Process: transmembrane transport (GO:0055085);;	--	--	[G]	Carbohydrate transport and metabolism	--	--	G	Carbohydrate transport and metabolism	PREDICTED: uncharacterized protein LOC104110772 [Nicotiana tomentosiformis]
NoveGene_4156	--	--	--	--	--	--	--	--	--	S	Function unknown	unnamed protein product [Coffea canephora]
NoveGene_65	--	--	--	K15893|1.43604e-16|pxb:103965625|glycerate dehydrogenase HPR, peroxisomal-like; K15893 hydroxypyruvate reductase 1 (A)	ko00260:Glycine, serine and threonine metabolism;ko00630:Glyoxylate and dicarboxylate metabolism	[C]	Energy production and conversion	D-isomer specific 2-hydroxyacid dehydrogenase, catalytic domain	Glycerate dehydrogenase HPR, peroxisomal GN=HPR OS=Arabidopsis thaliana (Mouse-ear cress) PE=1 SV=1	E	Amino acid transport and metabolism	PREDICTED: glycerate dehydrogenase HPR, peroxisomal-like [Pyrus x bretschneideri]
NoveGene_3812	--	--	--	--	--	[S]	Function unknown	--	Protein root UVB sensitive 4 {ECO:0000303|PubMed:19515790} OS=Arabidopsis thaliana (Mouse-ear cress) PE=2 SV=1	O	Posttranslational modification, protein turnover, chaperones	PREDICTED: protein root UVB sensitive 4 isoform X3 [Beta vulgaris subsp. vulgaris]
NoveGene_622	--	--	Molecular Function: kinase activity (GO:0016301);;	K08790|1.27204e-14|pda:103703922|serine/threonine-protein kinase tricorner-like; K08790 serine/threonine kinase 38 [EC:2.7.11.1] (A)	--	[R]	General function prediction only	--	--	T	Signal transduction mechanisms	PREDICTED: serine/threonine-protein kinase tricorner-like isoform X1 [Phoenix dactylifera]
NoveGene_2258	--	--	--	--	--	[R]	General function prediction only	--	--	R	General function prediction only	hypothetical protein L484_000744 [Morus notabilis]
NoveGene_771	--	--	--	--	--	[O]	Posttranslational modification, protein turnover, chaperones	--	Aspartic proteinase-like protein 1 (Precursor) GN=At5g10080 OS=Arabidopsis thaliana (Mouse-ear cress) PE=1 SV=1	O	Posttranslational modification, protein turnover, chaperones	unnamed protein product [Coffea canephora]
NoveGene_721	--	--	Molecular Function: UDP-glucosyltransferase activity (GO:0035251);;	--	--	[GC]	--	UDP-glucoronosyl and UDP-glucosyl transferase	UDP-glucose iridoid glucosyltransferase GN=UGT76A2 OS=Catharanthus roseus (Madagascar periwinkle) PE=1 SV=1	CG	-	UDP-glucuronosyltransferase, putative isoform 1 [Theobroma cacao]
NoveGene_2906	--	--	Molecular Function: ATP binding (GO:0005524);; Biological Process: cellular protein modification process (GO:0006464);; Molecular Function: small protein activating enzyme activity (GO:0008641);; Molecular Function: ligase activity (GO:0016874);;	K03178|1.07907e-17|mdm:103408253|ubiquitin-activating enzyme E1 1-like; K03178 ubiquitin-activating enzyme E1 [EC:6.3.2.19] (A)	ko04120:Ubiquitin mediated proteolysis	[O]	Posttranslational modification, protein turnover, chaperones	--	Ubiquitin-activating enzyme E1 2 GN=UBA2 OS=Arabidopsis thaliana (Mouse-ear cress) PE=1 SV=1	O	Posttranslational modification, protein turnover, chaperones	PREDICTED: ubiquitin-activating enzyme E1 1-like [Malus domestica]
NoveGene_114	--	--	--	K13447|4.00932e-26|sot:102598898|RBOHC, StrbohC; respiratory burst oxidase homolog protein C-like (EC:1.11.1.- 1.6.3.-); K13447 respiratory burst oxidase [EC:1.6.3.- 1.11.1.-] (A)	ko04626:Plant-pathogen interaction	[PQ]	--	--	Respiratory burst oxidase homolog protein C GN=RBOHC OS=Solanum tuberosum (Potato) PE=1 SV=2	PQ	-	NADPH oxidase A [Camellia sinensis]
NoveGene_4098	[R]	General function prediction only	--	K01074|2.03118e-144|fve:101291464|palmitoyl-protein thioesterase 1-like; K01074 palmitoyl-protein thioesterase [EC:3.1.2.22] (A)	ko00062:Fatty acid elongation;ko01212:Fatty acid metabolism	[IO]	--	Palmitoyl protein thioesterase;; WWamide peptide	--	G	Carbohydrate transport and metabolism	unnamed protein product [Coffea canephora]
NoveGene_1324	--	--	--	--	--	--	--	--	--	--	--	Tam3-transposase [Antirrhinum majus]
NoveGene_1207	--	--	--	--	--	[Z]	Cytoskeleton	--	--	S	Function unknown	hypothetical protein VITISV_002957 [Vitis vinifera]
NoveGene_760	--	--	--	--	--	[R]	General function prediction only	F-box domain;; F-box-like	Putative F-box/LRR-repeat protein 23 GN=FBL23 OS=Arabidopsis thaliana (Mouse-ear cress) PE=3 SV=1	R	General function prediction only	unnamed protein product [Coffea canephora]
NoveGene_689	--	--	--	K17609|8.67025e-56|mdm:103403021|probable nucleoredoxin 1; K17609 nucleoredoxin [EC:1.8.1.8] (A)	--	[R]	General function prediction only	Thioredoxin-like	Probable nucleoredoxin 1 GN=At1g60420 OS=Arabidopsis thaliana (Mouse-ear cress) PE=1 SV=1	O	Posttranslational modification, protein turnover, chaperones	PREDICTED: probable nucleoredoxin 1 [Nelumbo nucifera]
NoveGene_2395	--	--	Biological Process: transport (GO:0006810);;	--	--	[P]	Inorganic ion transport and metabolism	--	Cation/H(+) antiporter 15 GN=CHX15 OS=Arabidopsis thaliana (Mouse-ear cress) PE=2 SV=1	P	Inorganic ion transport and metabolism	PREDICTED: cation/H(+) antiporter 3-like [Nicotiana tomentosiformis]
NoveGene_3286	--	--	Molecular Function: calcium ion binding (GO:0005509);;	K06268|6.70377e-24|pxb:103929352|calcineurin B-like protein 7; K06268 serine/threonine-protein phosphatase 2B regulatory subunit (A)	--	[T]	Signal transduction mechanisms	EF hand	Calcineurin B-like protein 6 GN=CBL6 OS=Oryza sativa subsp. japonica (Rice) PE=2 SV=1	T	Signal transduction mechanisms	Calcineurin B-like protein 7 [Morus notabilis]
NoveGene_681	--	--	Cellular Component: Golgi apparatus (GO:0005794);;	--	--	--	--	--	--	S	Function unknown	PREDICTED: uncharacterized protein LOC103437097 isoform X1 [Malus domestica]
NoveGene_2340	--	--	--	--	--	[R]	General function prediction only	Reverse transcriptase-like	--	R	General function prediction only	conserved hypothetical protein [Ricinus communis]
NoveGene_1238	--	--	--	K16900|2.18292e-08|sly:101244201|two pore calcium channel protein 1B; K16900 two pore calcium channel protein, plant (A)	--	[PT]	--	--	Two pore calcium channel protein 1A GN=TPC1A OS=Nicotiana tabacum (Common tobacco) PE=2 SV=1	P	Inorganic ion transport and metabolism	PREDICTED: two pore calcium channel protein 1B [Solanum lycopersicum]
NoveGene_763	--	--	Cellular Component: mitochondrion (GO:0005739);; Biological Process: phosphatidylinositol biosynthetic process (GO:0006661);; Biological Process: response to oxidative stress (GO:0006979);;	--	--	--	--	--	--	S	Function unknown	PREDICTED: uncharacterized protein LOC100262493 [Vitis vinifera]
NoveGene_1968	--	--	Biological Process: cellular process (GO:0009987);; Cellular Component: intracellular membrane-bounded organelle (GO:0043231);;	K09313|6.98984e-11|cam:101507997|protein CASP-like; K09313 homeobox protein cut-like (A)	--	[K]	Transcription	--	Protein CASP GN=CASP OS=Arabidopsis thaliana (Mouse-ear cress) PE=1 SV=2	K	Transcription	PREDICTED: protein CASP-like isoform X6 [Sesamum indicum]
NoveGene_3813	[V]	Defense mechanisms	Molecular Function: ATP binding (GO:0005524);; Biological Process: ATP catabolic process (GO:0006200);; Molecular Function: xenobiotic-transporting ATPase activity (GO:0008559);; Molecular Function: taurine-transporting ATPase activity (GO:0015411);; Cellular Component: integral component of membrane (GO:0016021);; Biological Process: transmembrane transport (GO:0055085);;	K05658|0|rcu:RCOM_0634830|multidrug resistance protein 1, 2, putative (EC:3.6.3.36 3.6.3.44); K05658 ATP-binding cassette, subfamily B (MDR/TAP), member 1 [EC:3.6.3.44] (A)	ko02010:ABC transporters	[Q]	Secondary metabolites biosynthesis, transport and catabolism	ABC transporter transmembrane region;; ABC transporter;; Protein of unknown function (DUF1602);; ABC transporter transmembrane region	ABC transporter B family member 9 GN=F15J5.20 OS=Arabidopsis thaliana (Mouse-ear cress) PE=3 SV=2	Q	Secondary metabolites biosynthesis, transport and catabolism	PREDICTED: ABC transporter B family member 9 [Populus euphratica]
NoveGene_1928	--	--	Cellular Component: plasma membrane (GO:0005886);; Biological Process: oligopeptide transport (GO:0006857);; Biological Process: transmembrane transport (GO:0055085);;	--	--	[T]	Signal transduction mechanisms	OPT oligopeptide transporter protein	Oligopeptide transporter 7 GN=OPT7 OS=Arabidopsis thaliana (Mouse-ear cress) PE=2 SV=1	P	Inorganic ion transport and metabolism	PREDICTED: oligopeptide transporter 6 [Sesamum indicum]
NoveGene_139	[Q]	Secondary metabolites biosynthesis, transport and catabolism	Molecular Function: iron ion binding (GO:0005506);; Molecular Function: electron carrier activity (GO:0009055);; Molecular Function: (+)-abscisic acid 8'-hydroxylase activity (GO:0010295);; Molecular Function: oxygen binding (GO:0019825);; Molecular Function: heme binding (GO:0020037);; Biological Process: oxidation-reduction process (GO:0055114);;	K09843|0|vvi:100246968|abscisic acid 8'-hydroxylase 4; K09843 (+)-abscisic acid 8'-hydroxylase [EC:1.14.13.93] (A)	ko00906:Carotenoid biosynthesis	[QI]	--	Cytochrome P450	Abscisic acid 8&apos;-hydroxylase 4 GN=CYP707A4 OS=Arabidopsis thaliana (Mouse-ear cress) PE=2 SV=2	Q	Secondary metabolites biosynthesis, transport and catabolism	PREDICTED: abscisic acid 8&apos;-hydroxylase 4-like [Nicotiana sylvestris]
NoveGene_1249	--	--	--	K00430|5.17992e-06|cam:101500894|peroxidase 3-like; K00430 peroxidase [EC:1.11.1.7] (A)	ko00360:Phenylalanine metabolism;ko00940:Phenylpropanoid biosynthesis	--	--	--	Peroxidase 3 (Precursor) GN=YUP8H12.13 OS=Arabidopsis thaliana (Mouse-ear cress) PE=2 SV=1	--	--	--
NoveGene_2872	--	--	Biological Process: microtubule cytoskeleton organization (GO:0000226);; Biological Process: cytokinesis (GO:0000910);; Molecular Function: microtubule binding (GO:0008017);;	K16732|5.68339e-56|pper:PRUPE_ppa005914mg|hypothetical protein; K16732 protein regulator of cytokinesis 1 (A)	--	[DZ]	--	Microtubule associated protein (MAP65/ASE1 family);; Serine carboxypeptidase	65-kDa microtubule-associated protein 1 GN=MAP65-1 OS=Arabidopsis thaliana (Mouse-ear cress) PE=1 SV=1	Z	Cytoskeleton	Microtubule-associated proteins 65-1 isoform 4 [Theobroma cacao]
NoveGene_4872	--	--	--	K01689|8.77911e-09|zma:100283280|enolase (EC:4.2.1.11); K01689 enolase [EC:4.2.1.11] (A)	ko00010:Glycolysis / Gluconeogenesis;ko01200:Carbon metabolism;ko01230:Biosynthesis of amino acids;ko03018:RNA degradation	[G]	Carbohydrate transport and metabolism	--	Enolase 1, chloroplastic (Precursor) GN=ENO1 OS=Arabidopsis thaliana (Mouse-ear cress) PE=1 SV=1	G	Carbohydrate transport and metabolism	TPA: enolase [Zea mays]
NoveGene_4154	--	--	--	--	--	--	--	BED zinc finger	--	--	--	PREDICTED: uncharacterized protein LOC104119484, partial [Nicotiana tomentosiformis]
NoveGene_2927	--	--	Biological Process: cellular process (GO:0009987);; Molecular Function: kinase activity (GO:0016301);;	--	--	--	--	D-mannose binding lectin	Putative receptor protein kinase ZmPK1 (Precursor) GN=PK1 OS=Zea mays (Maize) PE=2 SV=2	T	Signal transduction mechanisms	PREDICTED: putative receptor protein kinase ZmPK1 [Vitis vinifera]
NoveGene_3729	--	--	Biological Process: microtubule cytoskeleton organization (GO:0000226);; Biological Process: cytokinesis (GO:0000910);; Molecular Function: microtubule binding (GO:0008017);;	K16732|1.30043e-48|rcu:RCOM_0546860|Protein regulator of cytokinesis, putative; K16732 protein regulator of cytokinesis 1 (A)	--	[DZ]	--	--	65-kDa microtubule-associated protein 1 GN=MAP65-1 OS=Arabidopsis thaliana (Mouse-ear cress) PE=1 SV=1	Z	Cytoskeleton	Protein regulator of cytokinesis, putative [Ricinus communis]
NoveGene_2879	--	--	--	--	--	--	--	--	--	T	Signal transduction mechanisms	hypothetical protein PRUPE_ppa000365mg [Prunus persica]
NoveGene_4628	--	--	--	--	--	--	--	--	--	--	--	nuclear matrix protein 3 [Daucus carota]
NoveGene_1930	--	--	Biological Process: metabolic process (GO:0008152);; Molecular Function: transferase activity, transferring acyl groups other than amino-acyl groups (GO:0016747);;	--	--	--	--	--	Acyltransferase-like protein At1g54570, chloroplastic (Precursor) GN=At1g54570 OS=Arabidopsis thaliana (Mouse-ear cress) PE=2 SV=1	R	General function prediction only	hypothetical protein MIMGU_mgv1a023983mg, partial [Erythranthe guttata]
NoveGene_658	--	--	Molecular Function: nucleic acid binding (GO:0003676);; Molecular Function: zinc ion binding (GO:0008270);;	--	--	--	--	MuDR family transposase;; SWIM zinc finger	--	R	General function prediction only	PREDICTED: uncharacterized protein LOC100258751 [Vitis vinifera]
NoveGene_2442	--	--	--	--	--	--	--	--	--	S	Function unknown	hypothetical protein CICLE_v10017917mg [Citrus clementina]
NoveGene_2269	[O]	Posttranslational modification, protein turnover, chaperones	Molecular Function: ATP-dependent peptidase activity (GO:0004176);; Molecular Function: serine-type endopeptidase activity (GO:0004252);; Molecular Function: ATP binding (GO:0005524);; Cellular Component: mitochondrial matrix (GO:0005759);; Biological Process: ATP catabolic process (GO:0006200);; Biological Process: misfolded or incompletely synthesized protein catabolic process (GO:0006515);; Bi…	K08675|5.3909e-54|pda:103720639|lon protease homolog, mitochondrial-like; K08675 Lon-like ATP-dependent protease [EC:3.4.21.-] (A)	--	[O]	Posttranslational modification, protein turnover, chaperones	Lon protease (S16) C-terminal proteolytic domain	Lon protease homolog, mitochondrial {ECO:0000255|HAMAP-Rule:MF_03120} (Precursor) GN=LON2 OS=Zea mays (Maize) PE=1 SV=1	L	Replication, recombination and repair	PREDICTED: lon protease homolog, mitochondrial isoform X1 [Elaeis guineensis]
NoveGene_166	--	--	Cellular Component: nucleus (GO:0005634);;	--	--	--	--	--	--	S	Function unknown	hypothetical protein Csa_3G149930 [Cucumis sativus]
NoveGene_636	--	--	--	K11592|1.06945e-06|pmum:103339287|endoribonuclease Dicer homolog 2-like; K11592 endoribonuclease Dicer [EC:3.1.26.-] (A)	--	--	--	--	--	A	RNA processing and modification	PREDICTED: endoribonuclease Dicer homolog 2-like [Prunus mume]
NoveGene_2435	[R]	General function prediction only	Biological Process: mitotic cell cycle (GO:0000278);; Biological Process: nuclear-transcribed mRNA catabolic process (GO:0000956);; Cellular Component: nucleus (GO:0005634);; Cellular Component: cytosol (GO:0005829);; Biological Process: methylation-dependent chromatin silencing (GO:0006346);; Biological Process: RNA processing (GO:0006396);; Biological Process: protein glycosylation (GO:0006486)…	--	--	[GOT]	--	Tetratricopeptide repeat;; TPR repeat;; Sel1 repeat;; Tetratricopeptide repeat;; Tetratricopeptide repeat;; TPR repeat;; Tetratricopeptide repeat;; Tetratricopeptide repeat;; Tetratricopeptide repeat	Probable UDP-N-acetylglucosamine--peptide N-acetylglucosaminyltransferase SPINDLY GN=SPY OS=Petunia hybrida (Petunia) PE=2 SV=1	O	Posttranslational modification, protein turnover, chaperones	PREDICTED: probable UDP-N-acetylglucosamine--peptide N-acetylglucosaminyltransferase SPINDLY [Vitis vinifera]
NoveGene_631	--	--	Molecular Function: nucleotide binding (GO:0000166);; Biological Process: glutamine metabolic process (GO:0006541);; Cellular Component: plastid (GO:0009536);; Biological Process: response to abiotic stimulus (GO:0009628);; Molecular Function: ligase activity (GO:0016874);; Biological Process: alpha-amino acid biosynthetic process (GO:1901607);;	K01915|2.99706e-13|vvi:100266191|GS, 1, GS1, GS1-1; glutamine synthetase (EC:6.3.1.2); K01915 glutamine synthetase [EC:6.3.1.2] (A)	ko00250:Alanine, aspartate and glutamate metabolism;ko00330:Arginine and proline metabolism;ko00630:Glyoxylate and dicarboxylate metabolism;ko00910:Nitrogen metabolism;ko01230:Biosynthesis of amino acids	[E]	Amino acid transport and metabolism	SBP domain	Glutamine synthetase cytosolic isozyme GN=GLN1 OS=Daucus carota (Wild carrot) PE=2 SV=1	E	Amino acid transport and metabolism	RecName: Full=Glutamine synthetase cytosolic isozyme; AltName: Full=GS1; AltName: Full=Glutamate--ammonia ligase [Daucus carota]
NoveGene_156	--	--	--	--	--	--	--	Urb2/Npa2 family	--	S	Function unknown	unnamed protein product [Vitis vinifera]
NoveGene_2345	--	--	Molecular Function: binding (GO:0005488);; Cellular Component: vacuolar membrane (GO:0005774);; Cellular Component: endoplasmic reticulum (GO:0005783);; Biological Process: protein folding (GO:0006457);; Biological Process: response to heat (GO:0009408);; Cellular Component: chloroplast (GO:0009507);; Biological Process: response to high light intensity (GO:0009644);; Biological Process: response…	K08054|7.71733e-18|mus:103968499|calnexin homolog; K08054 calnexin (A)	ko04141:Protein processing in endoplasmic reticulum;ko04145:Phagosome	[O]	Posttranslational modification, protein turnover, chaperones	--	Calnexin homolog (Precursor) OS=Helianthus tuberosus (Jerusalem artichoke) PE=2 SV=1	O	Posttranslational modification, protein turnover, chaperones	PREDICTED: calnexin homolog [Musa acuminata subsp. malaccensis]
NoveGene_160	[G]	Carbohydrate transport and metabolism	Molecular Function: 6-phosphofructokinase activity (GO:0003872);; Molecular Function: ATP binding (GO:0005524);; Cellular Component: cell wall (GO:0005618);; Cellular Component: 6-phosphofructokinase complex (GO:0005945);; Biological Process: fructose 6-phosphate metabolic process (GO:0006002);; Biological Process: glycolytic process (GO:0006096);; Biological Process: embryo development ending in…	K00895|1.31687e-49|cit:102578047|pyrophosphate-dependent phosphofructokinase; K00895 pyrophosphate--fructose-6-phosphate 1-phosphotransferase [EC:2.7.1.90] (A)	ko00051:Fructose and mannose metabolism	[G]	Carbohydrate transport and metabolism	--	Pyrophosphate--fructose 6-phosphate 1-phosphotransferase subunit beta {ECO:0000255|HAMAP-Rule:MF_03185} OS=Ricinus communis (Castor bean) PE=3 SV=1	G	Carbohydrate transport and metabolism	pyrophosphate-dependent phosphofructokinase beta subunit, partial [Citrus reshni]
NoveGene_3269	[GC]	--	Molecular Function: transferase activity, transferring hexosyl groups (GO:0016758);;	--	--	[GC]	--	UDP-glucoronosyl and UDP-glucosyl transferase	UDP-glycosyltransferase 74E2 GN=UGT74E2 OS=Arabidopsis thaliana (Mouse-ear cress) PE=1 SV=1	CG	-	unnamed protein product [Vitis vinifera]
NoveGene_3388	--	--	--	--	--	--	--	--	--	--	--	PREDICTED: leucine-rich repeat extensin-like protein 1 [Nicotiana tomentosiformis]
NoveGene_720	--	--	--	--	--	--	--	F-box domain;; F-box-like	--	--	--	PREDICTED: F-box/kelch-repeat protein At1g57790-like [Vitis vinifera]
NoveGene_3790	[O]	Posttranslational modification, protein turnover, chaperones	Molecular Function: ubiquitin-protein transferase activity (GO:0004842);; Biological Process: protein ubiquitination (GO:0016567);;	K10592|1.1486e-36|vvi:100255704|E3 ubiquitin-protein ligase UPL2-like; K10592 E3 ubiquitin-protein ligase HUWE1 [EC:6.3.2.19] (A)	ko04120:Ubiquitin mediated proteolysis	[OK]	--	MAPEG family	E3 ubiquitin-protein ligase UPL1 GN=UPL1 OS=Arabidopsis thaliana (Mouse-ear cress) PE=1 SV=3	O	Posttranslational modification, protein turnover, chaperones	E3 ubiquitin-protein ligase UPL1 -like protein [Gossypium arboreum]
NoveGene_5070	--	--	--	--	--	--	--	--	Vacuolar cation/proton exchanger 3 GN=CAX3 OS=Arabidopsis thaliana (Mouse-ear cress) PE=1 SV=1	S	Function unknown	PREDICTED: uncharacterized protein At1g04910 isoform X2 [Beta vulgaris subsp. vulgaris]
NoveGene_4072	--	--	--	--	--	--	--	Fibrinogen binding protein	--	--	--	--
NoveGene_1922	--	--	--	--	--	--	--	--	Methenyltetrahydrofolate cyclohydrolase GN=F28J15.8 OS=Arabidopsis thaliana (Mouse-ear cress) PE=2 SV=1	S	Function unknown	hypothetical protein JCGZ_11297 [Jatropha curcas]
NoveGene_620	--	--	--	--	--	--	--	--	Auxin-induced protein 5NG4 OS=Pinus taeda (Loblolly pine) PE=2 SV=1	S	Function unknown	PREDICTED: WAT1-related protein At3g18200-like [Cicer arietinum]
NoveGene_1962	--	--	--	--	--	--	--	Cysteine-rich TM module stress tolerance	--	--	--	--
NoveGene_3344	--	--	Biological Process: vesicle-mediated transport (GO:0016192);; Biological Process: macromolecule localization (GO:0033036);; Biological Process: single-organism transport (GO:0044765);; Biological Process: intracellular transport (GO:0046907);; Biological Process: organic substance transport (GO:0071702);;	--	--	[U]	Intracellular trafficking, secretion, and vesicular transport	PRA1 family protein	PRA1 family protein D GN=F19P19.30 OS=Arabidopsis thaliana (Mouse-ear cress) PE=1 SV=1	U	Intracellular trafficking, secretion, and vesicular transport	hypothetical protein VITISV_032147 [Vitis vinifera]
NoveGene_3816	--	--	Biological Process: leaf morphogenesis (GO:0009965);; Biological Process: cell differentiation (GO:0030154);; Biological Process: positive regulation of transcription, DNA-templated (GO:0045893);;	--	--	--	--	--	--	R	General function prediction only	hypothetical protein PRUPE_ppa022787mg, partial [Prunus persica]
NoveGene_4174	--	--	--	--	--	--	--	TIR domain;; TIR domain	TMV resistance protein N GN=N OS=Nicotiana glutinosa (Tobacco) PE=1 SV=1	S	Function unknown	resistance gene analog NBS5 [Helianthus annuus]
NoveGene_756	--	--	Biological Process: transcription, DNA-templated (GO:0006351);; Biological Process: regulation of cellular process (GO:0050794);;	K14484|6.15472e-51|pmum:103327999|auxin-induced protein IAA6; K14484 auxin-responsive protein IAA (A)	ko04075:Plant hormone signal transduction	--	--	AUX/IAA family	Auxin-induced protein AUX22 GN=AUX22 OS=Glycine max (Soybean) PE=2 SV=1	K	Transcription	PREDICTED: auxin-induced protein IAA6 [Prunus mume]
NoveGene_2242	--	--	Cellular Component: plastid (GO:0009536);;	--	--	--	--	--	Glutamate decarboxylase GN=GAD OS=Petunia hybrida (Petunia) PE=1 SV=1	S	Function unknown	PREDICTED: uncharacterized protein LOC102580691 [Solanum tuberosum]
NoveGene_2378	--	--	--	--	--	--	--	Plant transposase (Ptta/En/Spm family)	--	--	--	--
NoveGene_4068	--	--	--	--	--	[Y]	Nuclear structure	--	--	Y	Nuclear structure	hypothetical protein L484_005570 [Morus notabilis]
NoveGene_4728	--	--	--	K11137|8.80762e-39|cmo:103484153|telomere length regulation protein TEL2 homolog; K11137 telomere length regulation protein (A)	--	--	--	--	--	S	Function unknown	PREDICTED: telomere length regulation protein TEL2 homolog [Cucumis melo]
NoveGene_1162	--	--	Molecular Function: binding (GO:0005488);; Molecular Function: oxidoreductase activity (GO:0016491);;	K00430|2.09668e-61|pop:POPTR_0005s12070g|hypothetical protein; K00430 peroxidase [EC:1.11.1.7] (A)	ko00360:Phenylalanine metabolism;ko00940:Phenylpropanoid biosynthesis	--	--	Peroxidase	Peroxidase 72 (Precursor) OS=Arabidopsis thaliana (Mouse-ear cress) PE=1 SV=1	G	Carbohydrate transport and metabolism	class III peroxidase [Populus trichocarpa]
NoveGene_1299	--	--	Cellular Component: intracellular part (GO:0044424);;	--	--	[Z]	Cytoskeleton	Myosin head (motor domain)	Myosin-1 GN=MZE19.1 OS=Arabidopsis thaliana (Mouse-ear cress) PE=1 SV=1	Z	Cytoskeleton	hypothetical protein CARUB_v10008120mg [Capsella rubella]
NoveGene_667	[V]	Defense mechanisms	Molecular Function: ATP binding (GO:0005524);; Biological Process: ATP catabolic process (GO:0006200);; Cellular Component: membrane (GO:0016020);; Molecular Function: ATPase activity (GO:0016887);;	--	--	[Q]	Secondary metabolites biosynthesis, transport and catabolism	ABC-2 type transporter	ABC transporter G family member 35 GN=F9L1.15 OS=Arabidopsis thaliana (Mouse-ear cress) PE=2 SV=1	Q	Secondary metabolites biosynthesis, transport and catabolism	unnamed protein product [Coffea canephora]
NoveGene_2865	[C]	Energy production and conversion	Cellular Component: cytosol (GO:0005829);; Biological Process: tricarboxylic acid cycle (GO:0006099);; Molecular Function: phosphoenolpyruvate carboxylase activity (GO:0008964);; Biological Process: phloem sucrose loading (GO:0009915);; Biological Process: carbon fixation (GO:0015977);;	K01595|0|vvi:100267525|phosphoenolpyruvate carboxylase, housekeeping isozyme; K01595 phosphoenolpyruvate carboxylase [EC:4.1.1.31] (A)	ko00620:Pyruvate metabolism;ko00710:Carbon fixation in photosynthetic organisms;ko01200:Carbon metabolism	--	--	Phosphoenolpyruvate carboxylase;; Phosphoenolpyruvate carboxylase	Phosphoenolpyruvate carboxylase 2 GN=PPCC OS=Flaveria trinervia (Clustered yellowtops) PE=1 SV=1	C	Energy production and conversion	RecName: Full=Phosphoenolpyruvate carboxylase 2; Short=PEPC 2; Short=PEPCase 2; Short=ppcC [Flaveria trinervia]
NoveGene_1868	--	--	--	K02542|2.26155e-23|fve:101298494|DNA replication licensing factor MCM6-like; K02542 DNA replication licensing factor MCM6 [EC:3.6.4.12] (A)	ko03030:DNA replication	--	--	--	DNA replication licensing factor MCM6 OS=Oryza sativa subsp. japonica (Rice) PE=3 SV=1	L	Replication, recombination and repair	unnamed protein product [Coffea canephora]
NoveGene_3776	--	--	Cellular Component: plastid stroma (GO:0009532);; Biological Process: gene expression (GO:0010467);; Cellular Component: large ribosomal subunit (GO:0015934);; Biological Process: cellular macromolecule biosynthetic process (GO:0034645);; Biological Process: primary metabolic process (GO:0044238);; Cellular Component: chloroplast part (GO:0044434);;	K02876|2.71971e-36|sly:101255295|50S ribosomal protein L15, chloroplastic; K02876 large subunit ribosomal protein L15 (A)	ko03010:Ribosome	[J]	Translation, ribosomal structure and biogenesis	--	50S ribosomal protein L15, chloroplastic (Precursor) OS=Arabidopsis thaliana (Mouse-ear cress) PE=2 SV=2	J	Translation, ribosomal structure and biogenesis	PREDICTED: 50S ribosomal protein L15, chloroplastic [Solanum lycopersicum]
NoveGene_607	--	--	--	--	--	--	--	--	--	--	--	conserved hypothetical protein [Ricinus communis]
NoveGene_3727	--	--	--	--	--	--	--	Phytosulfokine precursor protein (PSK)	Phytosulfokine-beta (Precursor) GN=PSK OS=Asparagus officinalis (Garden asparagus) PE=1 SV=1	R	General function prediction only	PREDICTED: phytosulfokines-like [Nicotiana tomentosiformis]
NoveGene_3279	--	--	--	--	--	--	--	--	Ribose-phosphate pyrophosphokinase 2, chloroplastic (Precursor) GN=PRS2 OS=Spinacia oleracea (Spinach) PE=2 SV=1	--	--	--
NoveGene_3843	[R]	General function prediction only	Biological Process: response to salt stress (GO:0009651);; Molecular Function: oxidoreductase activity (GO:0016491);; Molecular Function: 6'-deoxychalcone synthase activity (GO:0033808);; Biological Process: oxidation-reduction process (GO:0055114);;	--	--	[R]	General function prediction only	Aldo/keto reductase family	Non-functional NADPH-dependent codeinone reductase 2 GN=COR2 OS=Papaver somniferum (Opium poppy) PE=1 SV=1	R	General function prediction only	hypothetical protein F383_09726 [Gossypium arboreum]
NoveGene_2407	[I]	Lipid transport and metabolism	Cellular Component: integral component of plasma membrane (GO:0005887);; Biological Process: phospholipid metabolic process (GO:0006644);; Molecular Function: phosphatidate phosphatase activity (GO:0008195);; Molecular Function: 2-alkenal reductase [NAD(P)] activity (GO:0032440);; Biological Process: oxidation-reduction process (GO:0055114);;	--	--	[I]	Lipid transport and metabolism	--	Putative lipid phosphate phosphatase 3, chloroplastic (Precursor) GN=LPP3 OS=Arabidopsis thaliana (Mouse-ear cress) PE=2 SV=1	I	Lipid transport and metabolism	PREDICTED: lipid phosphate phosphatase 2-like isoform X2 [Nelumbo nucifera]
NoveGene_3261	--	--	Cellular Component: mitochondrial inner membrane (GO:0005743);; Biological Process: mitochondrial transport (GO:0006839);; Cellular Component: integral component of membrane (GO:0016021);; Biological Process: transmembrane transport (GO:0055085);;	K15121|8.72357e-76|csv:101213375|solute carrier family 25 member 44-like; K15121 solute carrier family 25, member 44 (A)	--	[C]	Energy production and conversion	Mitochondrial carrier protein	--	C	Energy production and conversion	PREDICTED: solute carrier family 25 member 44-like [Sesamum indicum]
NoveGene_2888	[V]	Defense mechanisms	--	K05658|1.52044e-89|mdm:103443659|ABC transporter B family member 2-like; K05658 ATP-binding cassette, subfamily B (MDR/TAP), member 1 [EC:3.6.3.44] (A)	ko02010:ABC transporters	[Q]	Secondary metabolites biosynthesis, transport and catabolism	ABC transporter;; Predicted ATPase of the ABC class	Putative multidrug resistance protein GN=OSJNBb0031B09.19 OS=Oryza sativa subsp. japonica (Rice) PE=3 SV=1	Q	Secondary metabolites biosynthesis, transport and catabolism	PREDICTED: ABC transporter B family member 2-like [Malus domestica]
NoveGene_711	--	--	Biological Process: photorespiration (GO:0009853);;	--	--	[T]	Signal transduction mechanisms	--	--	T	Signal transduction mechanisms	Fanconi anemia group D2 protein, putative [Theobroma cacao]
NoveGene_112	--	--	--	--	--	--	--	--	--	S	Function unknown	PREDICTED: uncharacterized protein LOC100267131 isoform X2 [Vitis vinifera]
NoveGene_1862	--	--	Cellular Component: extracellular region (GO:0005576);; Cellular Component: plasmodesma (GO:0009506);; Biological Process: response to gibberellin (GO:0009739);; Biological Process: response to salicylic acid (GO:0009751);; Biological Process: heat acclimation (GO:0010286);;	--	--	--	--	Gibberellin regulated protein	Protein RSI-1 (Precursor) GN=RSI-1 OS=Solanum lycopersicum (Tomato) PE=2 SV=1	R	General function prediction only	protein RSI-1 precursor [Solanum lycopersicum]
NoveGene_1963	[O]	Posttranslational modification, protein turnover, chaperones	Molecular Function: ATP binding (GO:0005524);; Biological Process: protein folding (GO:0006457);; Biological Process: response to stress (GO:0006950);; Molecular Function: unfolded protein binding (GO:0051082);;	K04079|0|brp:103851857|heat shock protein 90-2-like; K04079 molecular chaperone HtpG (A)	ko04141:Protein processing in endoplasmic reticulum;ko04626:Plant-pathogen interaction	[O]	Posttranslational modification, protein turnover, chaperones	Hsp90 protein;; Hsp90 protein	Heat shock cognate protein 80 GN=HSC80 OS=Solanum lycopersicum (Tomato) PE=2 SV=1	O	Posttranslational modification, protein turnover, chaperones	hypothetical protein MIMGU_mgv1a002215mg [Erythranthe guttata]
NoveGene_2362	[T]	Signal transduction mechanisms	--	--	--	[T]	Signal transduction mechanisms	Protein phosphatase 2C	Probable protein phosphatase 2C 66 OS=Oryza sativa subsp. japonica (Rice) PE=2 SV=1	T	Signal transduction mechanisms	unnamed protein product [Vitis vinifera]
NoveGene_2346	[RTKL]	--	--	--	--	[T]	Signal transduction mechanisms	Protein tyrosine kinase;; Protein kinase domain	Serine/threonine-protein kinase HT1 GN=HT1 OS=Arabidopsis thaliana (Mouse-ear cress) PE=1 SV=1	T	Signal transduction mechanisms	Serine/threonine-protein kinase HT1 [Theobroma cacao]
NoveGene_1211	--	--	Cellular Component: chloroplast (GO:0009507);;	--	--	--	--	Domain of unknown function (DUF4516)	--	S	Function unknown	PREDICTED: uncharacterized protein LOC104591433 [Nelumbo nucifera]
NoveGene_72	--	--	--	--	--	--	--	--	--	C	Energy production and conversion	hypothetical protein MTR_5g076600 [Medicago truncatula]
NoveGene_2279	[CR]	--	Cellular Component: plastid (GO:0009536);;	--	--	[CR]	--	--	Quinone-oxidoreductase homolog, chloroplastic GN=QOR OS=Spinacia oleracea (Spinach) PE=1 SV=1	Q	Secondary metabolites biosynthesis, transport and catabolism	PREDICTED: putative quinone-oxidoreductase homolog, chloroplastic [Eucalyptus grandis]
NoveGene_3735	--	--	--	--	--	--	--	--	--	S	Function unknown	hypothetical protein CICLE_v10002965mg [Citrus clementina]
NoveGene_3736	--	--	Molecular Function: iron ion binding (GO:0005506);; Molecular Function: electron carrier activity (GO:0009055);; Molecular Function: alkane 1-monooxygenase activity (GO:0018685);; Molecular Function: oxygen binding (GO:0019825);; Molecular Function: heme binding (GO:0020037);; Biological Process: oxidation-reduction process (GO:0055114);; Molecular Function: aromatase activity (GO:0070330);; Biol…	--	--	[QI]	--	--	Cytochrome P450 704B1 GN=CYP704B1 OS=Arabidopsis thaliana (Mouse-ear cress) PE=2 SV=1	Q	Secondary metabolites biosynthesis, transport and catabolism	cytochrome P450 family protein [Populus trichocarpa]
NoveGene_669	[L]	Replication, recombination and repair	Molecular Function: nucleic acid binding (GO:0003676);; Molecular Function: catalytic activity (GO:0003824);; Biological Process: DNA metabolic process (GO:0006259);;	--	--	[R]	General function prediction only	Integrase core domain;; Reverse transcriptase (RNA-dependent DNA polymerase);; Chromo (CHRromatin Organisation MOdifier) domain;; Alpha/beta hydrolase family;; alpha/beta hydrolase fold;; Alpha/beta hydrolase family	Uncharacterized mitochondrial protein AtMg00860 GN=AtMg00860 OS=Arabidopsis thaliana (Mouse-ear cress) PE=4 SV=1	R	General function prediction only	Ty3/gypsy retrotransposon protein [Beta vulgaris subsp. vulgaris]
NoveGene_3291	--	--	Molecular Function: binding (GO:0005488);;	--	--	[R]	General function prediction only	--	Endonuclease OS=Nicotiana tabacum (Common tobacco) PE=2 SV=1	R	General function prediction only	hypothetical protein VITISV_033389 [Vitis vinifera]
NoveGene_2962	[M]	Cell wall/membrane/envelope biogenesis	Cellular Component: plasmodesma (GO:0009506);; Molecular Function: cellulose synthase activity (GO:0016759);;	--	--	--	--	Glycosyltransferase like family 2;; Glycosyl transferase family group 2;; Glycosyl transferase family 21;; Glycosyl transferase family 2;; Chitin synthase	Probable xyloglucan glycosyltransferase 12 GN=CSLC12 OS=Arabidopsis thaliana (Mouse-ear cress) PE=1 SV=1	R	General function prediction only	unnamed protein product [Coffea canephora]
NoveGene_3284	--	--	--	K11644|3.53042e-15|mdm:103402964|paired amphipathic helix protein Sin3-like 4; K11644 paired amphipathic helix protein Sin3a (A)	--	[B]	Chromatin structure and dynamics	Paired amphipathic helix repeat	Paired amphipathic helix protein Sin3-like 1 GN=SNL1 OS=Arabidopsis thaliana (Mouse-ear cress) PE=1 SV=2	B	Chromatin structure and dynamics	PREDICTED: paired amphipathic helix protein Sin3-like 4 isoform X2 [Prunus mume]
NoveGene_1966	--	--	Molecular Function: copper ion binding (GO:0005507);; Biological Process: protein targeting to membrane (GO:0006612);; Biological Process: water transport (GO:0006833);; Biological Process: cellular copper ion homeostasis (GO:0006878);; Biological Process: pattern specification process (GO:0007389);; Biological Process: regulation of cell size (GO:0008361);; Biological Process: response to salt s…	--	--	--	--	--	Metallothionein-like protein type 3 OS=Carica papaya (Papaya) PE=3 SV=1	R	General function prediction only	conserved hypothetical protein [Ricinus communis]
NoveGene_2296	--	--	Cellular Component: Ino80 complex (GO:0031011);;	--	--	--	--	--	--	R	General function prediction only	unnamed protein product [Vitis vinifera]
NoveGene_2884	--	--	--	K11593|9.88749e-19|csv:101220468|protein argonaute 4-like; K11593 eukaryotic translation initiation factor 2C (A)	--	[J]	Translation, ribosomal structure and biogenesis	--	Protein argonaute 4B GN=OsJ_13701 OS=Oryza sativa subsp. japonica (Rice) PE=2 SV=1	J	Translation, ribosomal structure and biogenesis	PREDICTED: protein argonaute 4-like [Cucumis sativus]
NoveGene_37	--	--	--	--	--	--	--	--	--	S	Function unknown	PREDICTED: cingulin isoform X1 [Solanum lycopersicum]
NoveGene_146	--	--	Molecular Function: DNA binding (GO:0003677);; Molecular Function: chromatin binding (GO:0003682);; Molecular Function: sequence-specific DNA binding transcription factor activity (GO:0003700);; Molecular Function: ATP binding (GO:0005524);; Biological Process: regulation of transcription, DNA-templated (GO:0006355);; Biological Process: protein folding (GO:0006457);; Biological Process: response…	K09503|2.75986e-25|cit:102611703|dnaJ protein homolog 2-like; K09503 DnaJ homolog subfamily A member 2 (A)	ko04141:Protein processing in endoplasmic reticulum	[O]	Posttranslational modification, protein turnover, chaperones	--	DnaJ protein homolog 2 (Precursor) GN=LDJ2 OS=Allium porrum (Leek) PE=2 SV=1	O	Posttranslational modification, protein turnover, chaperones	PREDICTED: dnaJ protein homolog [Nicotiana sylvestris]
NoveGene_3739	--	--	Biological Process: DNA repair (GO:0006281);;	K08775|4.58778e-30|sly:101244820|protein BREAST CANCER SUSCEPTIBILITY 2 homolog B-like; K08775 breast cancer 2 susceptibility protein (A)	ko03440:Homologous recombination	[L]	Replication, recombination and repair	--	Protein BREAST CANCER SUSCEPTIBILITY 2 homolog B GN=BRCA2B OS=Arabidopsis thaliana (Mouse-ear cress) PE=1 SV=1	L	Replication, recombination and repair	unnamed protein product [Coffea canephora]
NoveGene_4875	--	--	--	--	--	--	--	--	Putative UDP-glucose flavonoid 3-O-glucosyltransferase 3 {ECO:0000250|UniProtKB:Q2V6K0} OS=Fragaria ananassa (Strawberry) PE=2 SV=1	CG	-	PREDICTED: putative UDP-glucose flavonoid 3-O-glucosyltransferase 3 [Prunus mume]
NoveGene_82	--	--	Molecular Function: nucleotide binding (GO:0000166);; Molecular Function: ATPase activity (GO:0016887);;	--	--	[Q]	Secondary metabolites biosynthesis, transport and catabolism	--	ABC transporter G family member 40 GN=T16N11.3 OS=Arabidopsis thaliana (Mouse-ear cress) PE=1 SV=1	Q	Secondary metabolites biosynthesis, transport and catabolism	pleiotropic drug resistance transporter 2 [Panax ginseng]
NoveGene_2949	--	--	--	--	--	[U]	Intracellular trafficking, secretion, and vesicular transport	--	Vesicle-associated protein 1-3, N-terminally processed GN=PVA13 OS=Arabidopsis thaliana (Mouse-ear cress) PE=2 SV=1	U	Intracellular trafficking, secretion, and vesicular transport	VAMP/SYNAPTOBREVIN-ASSOCIATED protein 27-1 [Populus trichocarpa]
NoveGene_1833	--	--	--	--	--	--	--	Domain of unknown function (DUF4371);; Domain of unknown function (DUF4371)	--	S	Function unknown	PREDICTED: uncharacterized protein LOC104897348 [Beta vulgaris subsp. vulgaris]
NoveGene_1965	--	--	Molecular Function: identical protein binding (GO:0042802);; Cellular Component: protein complex (GO:0043234);; Cellular Component: intracellular part (GO:0044424);;	--	--	[J]	Translation, ribosomal structure and biogenesis	--	Protein SPA1-RELATED 3 GN=SPA3 OS=Arabidopsis thaliana (Mouse-ear cress) PE=1 SV=1	J	Translation, ribosomal structure and biogenesis	PREDICTED: protein SPA1-RELATED 4-like [Pyrus x bretschneideri]
NoveGene_2370	--	--	--	K14684|2.76731e-10|pop:POPTR_0002s16950g|POPTRDRAFT_816621; mitochondrial substrate carrier family protein; K14684 solute carrier family 25 (mitochondrial phosphate transporter), member 23/24/25/41 (A)	--	[C]	Energy production and conversion	--	Mitochondrial adenine nucleotide transporter ADNT1 OS=Arabidopsis thaliana (Mouse-ear cress) PE=2 SV=1	C	Energy production and conversion	mitochondrial substrate carrier family protein [Populus trichocarpa]
NoveGene_2267	[O]	Posttranslational modification, protein turnover, chaperones	Molecular Function: ATP-dependent peptidase activity (GO:0004176);; Molecular Function: serine-type endopeptidase activity (GO:0004252);; Molecular Function: ATP binding (GO:0005524);; Cellular Component: mitochondrial matrix (GO:0005759);; Cellular Component: cytosol (GO:0005829);; Biological Process: ATP catabolic process (GO:0006200);; Biological Process: misfolded or incompletely synthesized …	K08675|5.83031e-115|pxb:103930561|lon protease homolog 1, mitochondrial-like; K08675 Lon-like ATP-dependent protease [EC:3.4.21.-] (A)	--	[O]	Posttranslational modification, protein turnover, chaperones	--	Lon protease homolog, mitochondrial {ECO:0000255|HAMAP-Rule:MF_03120} (Precursor) GN=LON2 OS=Zea mays (Maize) PE=1 SV=1	L	Replication, recombination and repair	PREDICTED: lon protease homolog 1, mitochondrial-like [Pyrus x bretschneideri]
NoveGene_2950	--	--	Cellular Component: plasma membrane (GO:0005886);; Biological Process: protein targeting to membrane (GO:0006612);; Biological Process: positive regulation of flavonoid biosynthetic process (GO:0009963);; Biological Process: regulation of plant-type hypersensitive response (GO:0010363);;	--	--	--	--	Cysteine-rich TM module stress tolerance	--	S	Function unknown	hypothetical protein CICLE_v10006402mg [Citrus clementina]
NoveGene_4893	--	--	--	--	--	--	--	--	Growth-regulating factor 4 GN=GRF4 OS=Arabidopsis thaliana (Mouse-ear cress) PE=2 SV=1	S	Function unknown	hypothetical protein AALP_AA5G159100 [Arabis alpina]
NoveGene_762	--	--	--	--	--	--	--	--	--	S	Function unknown	PREDICTED: uncharacterized protein LOC100254835 [Vitis vinifera]
NoveGene_1194	--	--	Molecular Function: nucleic acid binding (GO:0003676);; Cellular Component: nucleus (GO:0005634);; Biological Process: RNA processing (GO:0006396);;	K13103|0|sot:102601512|tuftelin-interacting protein 11-like; K13103 tuftelin-interacting protein 11 (A)	--	[A]	RNA processing and modification	GC-rich sequence DNA-binding factor-like protein;; G-patch domain	Septin and tuftelin-interacting protein 1 homolog 1 GN=STIPL1 OS=Arabidopsis thaliana (Mouse-ear cress) PE=2 SV=1	A	RNA processing and modification	PREDICTED: septin and tuftelin-interacting protein 1 homolog 1-like [Nicotiana tomentosiformis]
NoveGene_3834	[I]	Lipid transport and metabolism	Molecular Function: nucleotide binding (GO:0000166);; Biological Process: lipid biosynthetic process (GO:0008610);; Cellular Component: chloroplast (GO:0009507);; Biological Process: cell growth (GO:0016049);; Molecular Function: ligase activity (GO:0016874);; Molecular Function: ion binding (GO:0043167);; Biological Process: cellular biosynthetic process (GO:0044249);; Biological Process: small …	K01961|2.28375e-56|vvi:100251795|biotin carboxylase 1, chloroplastic; K01961 acetyl-CoA carboxylase, biotin carboxylase subunit [EC:6.4.1.2 6.3.4.14] (A)	ko00061:Fatty acid biosynthesis;ko00620:Pyruvate metabolism;ko00640:Propanoate metabolism;ko01200:Carbon metabolism;ko01212:Fatty acid metabolism	[IE]	--	Carbamoyl-phosphate synthase L chain, N-terminal domain;; Carbamoyl-phosphate synthase L chain, ATP binding domain	Biotin carboxylase 2, chloroplastic (Precursor) GN=POPTR_0018s14250g OS=Populus trichocarpa (Western balsam poplar) PE=2 SV=2	C	Energy production and conversion	hypothetical protein MIMGU_mgv1a004277mg [Erythranthe guttata]
NoveGene_4778	--	--	--	--	--	--	--	--	--	S	Function unknown	hypothetical protein PHAVU_005G026400g [Phaseolus vulgaris]
NoveGene_123	[R]	General function prediction only	Biological Process: cytokinesis by cell plate formation (GO:0000911);; Molecular Function: signal transducer activity (GO:0004871);; Cellular Component: heterotrimeric G-protein complex (GO:0005834);; Biological Process: DNA methylation (GO:0006306);; Biological Process: chromatin silencing (GO:0006342);; Biological Process: signal transduction (GO:0007165);; Biological Process: gamete generation…	K03364|7.06437e-24|crb:CARUB_v10000844mg|hypothetical protein; K03364 cell division cycle 20-like protein 1, cofactor of APC complex (A)	ko04120:Ubiquitin mediated proteolysis	[DO]	--	Serine carboxypeptidase	Protein FIZZY-RELATED 3 GN=MAC12.21 OS=Arabidopsis thaliana (Mouse-ear cress) PE=1 SV=1	D	Cell cycle control, cell division, chromosome partitioning	hypothetical protein VITISV_042043 [Vitis vinifera]
NoveGene_2919	--	--	--	--	--	--	--	--	Dual specificity protein phosphatase PHS1 GN=PHS1 OS=Arabidopsis thaliana (Mouse-ear cress) PE=1 SV=1	R	General function prediction only	Vacuolar ATP synthase catalytic subunit-related / V-ATPase-related / vacuolar proton pump-related [Theobroma cacao]
NoveGene_4798	[Z]	Cytoskeleton	Molecular Function: motor activity (GO:0003774);; Molecular Function: ATP binding (GO:0005524);; Cellular Component: plasma membrane (GO:0005886);; Cellular Component: cell plate (GO:0009504);; Cellular Component: phragmoplast (GO:0009524);; Cellular Component: myosin complex (GO:0016459);;	--	--	[Z]	Cytoskeleton	--	Myosin-3 GN=F14I3.6 OS=Arabidopsis thaliana (Mouse-ear cress) PE=2 SV=1	Z	Cytoskeleton	PREDICTED: myosin-1-like [Citrus sinensis]
NoveGene_2961	--	--	--	--	--	[O]	Posttranslational modification, protein turnover, chaperones	Ring finger domain;; RING-H2 zinc finger;; Zinc finger, C3HC4 type (RING finger)	RING-H2 finger protein ATL56 GN=ATL56 OS=Arabidopsis thaliana (Mouse-ear cress) PE=2 SV=1	O	Posttranslational modification, protein turnover, chaperones	PREDICTED: RING-H2 finger protein ATL56-like [Vitis vinifera]
NoveGene_2396	--	--	Molecular Function: calcium ion binding (GO:0005509);; Molecular Function: poly(U) RNA binding (GO:0008266);; Cellular Component: chloroplast thylakoid membrane (GO:0009535);; Cellular Component: chloroplast thylakoid lumen (GO:0009543);; Cellular Component: photosystem II oxygen evolving complex (GO:0009654);; Biological Process: photoinhibition (GO:0010205);; Biological Process: photosystem II …	K02716|3.71011e-32|mus:103974555|oxygen-evolving enhancer protein 1, chloroplastic-like; K02716 photosystem II oxygen-evolving enhancer protein 1 (A)	ko00195:Photosynthesis	--	--	Manganese-stabilising protein / photosystem II polypeptide	Oxygen-evolving enhancer protein 1, chloroplastic (Precursor) GN=PSBO OS=Nicotiana tabacum (Common tobacco) PE=2 SV=1	R	General function prediction only	PREDICTED: oxygen-evolving enhancer protein 1, chloroplastic-like, partial [Musa acuminata subsp. malaccensis]
NoveGene_149	--	--	Molecular Function: iron ion binding (GO:0005506);; Cellular Component: cytoplasm (GO:0005737);; Molecular Function: linoleate 13S-lipoxygenase activity (GO:0016165);; Biological Process: oxylipin biosynthetic process (GO:0031408);; Biological Process: oxidation-reduction process (GO:0055114);;	K15718|9.45385e-31|sly:101263535|probable linoleate 9S-lipoxygenase 5; K15718 linoleate 9S-lipoxygenase [EC:1.13.11.58] (A)	ko00591:Linoleic acid metabolism	--	--	PLAT/LH2 domain;; Lipoxygenase	Probable linoleate 9S-lipoxygenase 5 GN=LOX1.5 OS=Solanum tuberosum (Potato) PE=2 SV=1	S	Function unknown	lipoxygenase 1 [Capsicum annuum]
NoveGene_2251	--	--	Biological Process: response to stimulus (GO:0050896);;	--	--	--	--	--	BTB/POZ domain-containing protein SETH6 GN=SETH6 OS=Arabidopsis thaliana (Mouse-ear cress) PE=2 SV=1	R	General function prediction only	unnamed protein product [Coffea canephora]
NoveGene_2280	[R]	General function prediction only	Biological Process: cell morphogenesis (GO:0000902);; Molecular Function: GTPase activity (GO:0003924);; Molecular Function: GTP binding (GO:0005525);; Cellular Component: vacuole (GO:0005773);; Cellular Component: Golgi apparatus (GO:0005794);; Cellular Component: plasma membrane (GO:0005886);; Biological Process: GTP catabolic process (GO:0006184);; Biological Process: protein targeting to vacu…	K07877|8.61189e-148|pda:103696208|ras-related protein RABB1c; K07877 Ras-related protein Rab-2A (A)	--	[U]	Intracellular trafficking, secretion, and vesicular transport	Ras family;; Miro-like protein;; ADP-ribosylation factor family;; 50S ribosome-binding GTPase;; Gtr1/RagA G protein conserved region;; Elongation factor Tu GTP binding domain	Ras-related protein RABB1c OS=Arabidopsis thaliana (Mouse-ear cress) PE=1 SV=1	R	General function prediction only	hypothetical protein CICLE_v10016687mg [Citrus clementina]
NoveGene_3352	[O]	Posttranslational modification, protein turnover, chaperones	Cellular Component: proteasome complex (GO:0000502);; Molecular Function: enzyme regulator activity (GO:0030234);; Biological Process: regulation of protein catabolic process (GO:0042176);; Biological Process: regulation of catalytic activity (GO:0050790);;	K03032|1.56991e-32|sly:101261856|PSMD1; 26S proteasome non-ATPase regulatory subunit 1 homolog A; K03032 26S proteasome regulatory subunit N2 (A)	ko03050:Proteasome	[O]	Posttranslational modification, protein turnover, chaperones	--	26S proteasome non-ATPase regulatory subunit 1 homolog A GN=RPN2A OS=Arabidopsis thaliana (Mouse-ear cress) PE=1 SV=1	O	Posttranslational modification, protein turnover, chaperones	PREDICTED: 26S proteasome non-ATPase regulatory subunit 1 homolog A-like [Sesamum indicum]
NoveGene_597	--	--	Biological Process: response to stress (GO:0006950);;	--	--	[ODR]	--	--	--	DO	-	hypothetical protein CICLE_v10014348mg [Citrus clementina]
NoveGene_1971	--	--	Cellular Component: intracellular (GO:0005622);; Biological Process: protein ubiquitination involved in ubiquitin-dependent protein catabolic process (GO:0042787);;	K08770|3.931e-27|cit:102608230|polyubiquitin 4-like; K08770 ubiquitin C (A)	--	[OR]	--	--	Ubiquitin (Precursor; Fragment) OS=Hordeum vulgare (Barley) PE=2 SV=1	O	Posttranslational modification, protein turnover, chaperones	BnaAnng33460D, partial [Brassica napus]
NoveGene_643	[RTKL]	--	Molecular Function: kinase activity (GO:0016301);; Biological Process: phosphorylation (GO:0016310);;	--	--	[T]	Signal transduction mechanisms	Protein kinase domain;; Protein tyrosine kinase	LysM domain receptor-like kinase 3 (Precursor) GN=LYK3 OS=Arabidopsis thaliana (Mouse-ear cress) PE=2 SV=1	T	Signal transduction mechanisms	hypothetical protein POPTR_0008s03730g [Populus trichocarpa]
NoveGene_4659	--	--	--	--	--	--	--	--	--	--	--	hypothetical protein MTR_2g068910 [Medicago truncatula]
NoveGene_2284	--	--	Biological Process: metabolic process (GO:0008152);;	--	--	[I]	Lipid transport and metabolism	--	Patatin-like protein 2 OS=Oryza sativa subsp. japonica (Rice) PE=3 SV=1	I	Lipid transport and metabolism	PREDICTED: patatin-like protein 2 [Nicotiana sylvestris]
NoveGene_1245	[C]	Energy production and conversion	Molecular Function: alcohol dehydrogenase (NAD) activity (GO:0004022);; Molecular Function: zinc ion binding (GO:0008270);; Biological Process: oxidation-reduction process (GO:0055114);;	K18857|3.30779e-30|cic:CICLE_v10001500mg|hypothetical protein; K18857 alcohol dehydrogenase class-P [EC:1.1.1.1] (A)	ko00010:Glycolysis / Gluconeogenesis;ko00071:Fatty acid degradation;ko00350:Tyrosine metabolism;ko00592:alpha-Linolenic acid metabolism	[Q]	Secondary metabolites biosynthesis, transport and catabolism	--	Alcohol dehydrogenase 1 OS=Oryza sativa subsp. japonica (Rice) PE=2 SV=2	Q	Secondary metabolites biosynthesis, transport and catabolism	hypothetical protein CICLE_v10001500mg [Citrus clementina]
NoveGene_637	--	--	Molecular Function: hydrolase activity (GO:0016787);;	K01373|7.46971e-20|atr:s00001p00114210|AMTR_s00001p00114210; hypothetical protein; K01373 cathepsin F [EC:3.4.22.41] (A)	--	[O]	Posttranslational modification, protein turnover, chaperones	Papain family cysteine protease	Cysteine proteinase (Fragment) OS=Carica papaya (Papaya) PE=2 SV=1	O	Posttranslational modification, protein turnover, chaperones	hypothetical protein AMTR_s00001p00114210 [Amborella trichopoda]
NoveGene_1931	[R]	General function prediction only	Biological Process: metabolic process (GO:0008152);; Molecular Function: transferase activity, transferring acyl groups other than amino-acyl groups (GO:0016747);;	--	--	--	--	Alpha/beta hydrolase family	Acyltransferase-like protein At3g26840, chloroplastic (Precursor) GN=At3g26840 OS=Arabidopsis thaliana (Mouse-ear cress) PE=2 SV=1	R	General function prediction only	PREDICTED: acyltransferase-like protein At3g26840, chloroplastic [Vitis vinifera]
NoveGene_2874	--	--	Molecular Function: hydrolase activity (GO:0016787);; Biological Process: heterocycle biosynthetic process (GO:0018130);; Biological Process: aromatic compound biosynthetic process (GO:0019438);; Biological Process: cellular nitrogen compound metabolic process (GO:0034641);; Biological Process: primary metabolic process (GO:0044238);; Biological Process: small molecule metabolic process (GO:00442…	K11755|3.66335e-14|crb:CARUB_v10009971mg|hypothetical protein; K11755 phosphoribosyl-ATP pyrophosphohydrolase / phosphoribosyl-AMP cyclohydrolase [EC:3.6.1.31 3.5.4.19] (A)	ko00340:Histidine metabolism;ko01230:Biosynthesis of amino acids	[E]	Amino acid transport and metabolism	--	Phosphoribosyl-ATP pyrophosphatase (Precursor) GN=HISN2 OS=Arabidopsis thaliana (Mouse-ear cress) PE=1 SV=1	E	Amino acid transport and metabolism	hypothetical protein CARUB_v10009971mg [Capsella rubella]
NoveGene_111	--	--	Molecular Function: oxidoreductase activity, acting on paired donors, with incorporation or reduction of molecular oxygen, 2-oxoglutarate as one donor, and incorporation of one atom each of oxygen into both donors (GO:0016706);; Biological Process: oxidation-reduction process (GO:0055114);;	K06892|7.37492e-48|gmx:102669426|1-aminocyclopropane-1-carboxylate oxidase homolog 1-like; K06892 feruloyl-CoA ortho-hydroxylase [EC:1.14.11.-] (A)	--	[QR]	--	2OG-Fe(II) oxygenase superfamily	Deacetoxyvindoline 4-hydroxylase GN=D4H OS=Catharanthus roseus (Madagascar periwinkle) PE=1 SV=2	Q	Secondary metabolites biosynthesis, transport and catabolism	PREDICTED: 1-aminocyclopropane-1-carboxylate oxidase homolog 1-like [Glycine max]
NoveGene_1972	--	--	Cellular Component: intracellular (GO:0005622);; Biological Process: cellular protein modification process (GO:0006464);; Biological Process: ubiquitin-dependent protein catabolic process (GO:0006511);;	K08770|2.23162e-62|pmum:103324495|polyubiquitin-A-like; K08770 ubiquitin C (A)	--	[OR]	--	Ubiquitin family;; Ubiquitin family;; Ubiquitin-2 like Rad60 SUMO-like	Ubiquitin (Precursor; Fragment) GN=UBI4 OS=Nicotiana sylvestris (Wood tobacco) PE=2 SV=1	O	Posttranslational modification, protein turnover, chaperones	PREDICTED: LOW QUALITY PROTEIN: polyubiquitin-A-like [Prunus mume]
NoveGene_2855	--	--	--	--	--	--	--	--	--	S	Function unknown	hypothetical protein PHAVU_002G218400g [Phaseolus vulgaris]
NoveGene_1882	--	--	Biological Process: transmembrane transport (GO:0055085);;	--	--	--	--	OPT oligopeptide transporter protein;; OPT oligopeptide transporter protein	Metal-nicotianamine transporter YSL1 GN=YSL1 OS=Arabidopsis thaliana (Mouse-ear cress) PE=2 SV=2	P	Inorganic ion transport and metabolism	YELLOW STRIPE like 1 isoform 1 [Theobroma cacao]
NoveGene_51	--	--	Molecular Function: transferase activity (GO:0016740);;	K13811|4.38238e-14|mdm:103410737|ATP sulfurylase 1, chloroplastic; K13811 3'-phosphoadenosine 5'-phosphosulfate synthase [EC:2.7.7.4 2.7.1.25] (A)	ko00230:Purine metabolism;ko00450:Selenocompound metabolism;ko00920:Sulfur metabolism	[P]	Inorganic ion transport and metabolism	--	ATP sulfurylase 1, chloroplastic (Precursor) GN=APS1 OS=Arabidopsis thaliana (Mouse-ear cress) PE=1 SV=1	F	Nucleotide transport and metabolism	PREDICTED: ATP sulfurylase 1, chloroplastic [Malus domestica]
NoveGene_1212	--	--	--	--	--	--	--	--	--	S	Function unknown	PREDICTED: uncharacterized protein LOC103703070 [Phoenix dactylifera]
NoveGene_4095	--	--	Molecular Function: nucleotide binding (GO:0000166);; Biological Process: cation transport (GO:0006812);; Cellular Component: membrane (GO:0016020);; Molecular Function: cation-transporting ATPase activity (GO:0019829);; Molecular Function: ion binding (GO:0043167);;	K01537|5.30718e-77|cam:101507334|calcium-transporting ATPase 2, plasma membrane-type-like; K01537 Ca2+-transporting ATPase [EC:3.6.3.8] (A)	--	[P]	Inorganic ion transport and metabolism	Cation transporter/ATPase, N-terminus	Calcium-transporting ATPase 1, plasma membrane-type OS=Oryza sativa subsp. japonica (Rice) PE=2 SV=1	P	Inorganic ion transport and metabolism	PREDICTED: calcium-transporting ATPase 2, plasma membrane-type-like [Cicer arietinum]
NoveGene_2808	[RTKL]	--	Molecular Function: transferase activity, transferring phosphorus-containing groups (GO:0016772);; Biological Process: response to stimulus (GO:0050896);;	K13414|2.13907e-38|gmx:100819999|mitogen-activated protein kinase kinase kinase 1-like; K13414 mitogen-activated protein kinase kinase kinase 1, plant [EC:2.7.11.25] (A)	ko04626:Plant-pathogen interaction	[T]	Signal transduction mechanisms	Protein tyrosine kinase;; Protein kinase domain	Probable WRKY transcription factor 19 GN=WRKY19 OS=Arabidopsis thaliana (Mouse-ear cress) PE=2 SV=1	T	Signal transduction mechanisms	hypothetical protein M569_14433, partial [Genlisea aurea]
NoveGene_1235	--	--	--	--	--	[G]	Carbohydrate transport and metabolism	--	--	G	Carbohydrate transport and metabolism	hypothetical protein PRUPE_ppa007837mg [Prunus persica]
NoveGene_716	--	--	--	--	--	[U]	Intracellular trafficking, secretion, and vesicular transport	A49-like RNA polymerase I associated factor;; VHS domain	Cyclin-D3-1 GN=F28A23.80 OS=Arabidopsis thaliana (Mouse-ear cress) PE=1 SV=3	U	Intracellular trafficking, secretion, and vesicular transport	PREDICTED: TOM1-like protein 2 [Nicotiana sylvestris]
NoveGene_3299	--	--	--	--	--	--	--	--	EID1-like F-box protein 2 GN=EDL2 OS=Arabidopsis thaliana (Mouse-ear cress) PE=2 SV=1	R	General function prediction only	PREDICTED: EID1-like F-box protein 2 [Populus euphratica]
NoveGene_89	--	--	--	--	--	[D]	Cell cycle control, cell division, chromosome partitioning	--	--	D	Cell cycle control, cell division, chromosome partitioning	BnaC09g38740D [Brassica napus]
NoveGene_2965	--	--	--	--	--	--	--	--	--	S	Function unknown	PREDICTED: uncharacterized protein LOC100256285 isoform X1 [Vitis vinifera]
NoveGene_41	--	--	--	--	--	[R]	General function prediction only	--	Topless-related protein 4 GN=MSJ11.27 OS=Arabidopsis thaliana (Mouse-ear cress) PE=1 SV=2	R	General function prediction only	PREDICTED: topless-related protein 4 isoform X1 [Prunus mume]
NoveGene_2924	--	--	--	--	--	--	--	--	Pectinesterase 1 (Precursor) GN=T18A20.7 OS=Arabidopsis thaliana (Mouse-ear cress) PE=2 SV=1	S	Function unknown	PREDICTED: pectinesterase 1-like [Nicotiana tomentosiformis]
NoveGene_698	--	--	--	K12893|4.00416e-11|vvi:100255266|serine/arginine-rich splicing factor RS31; K12893 splicing factor, arginine/serine-rich 4/5/6 (A)	ko03040:Spliceosome	[A]	RNA processing and modification	--	Serine/arginine-rich splicing factor RS31 GN=F21F14.30 OS=Arabidopsis thaliana (Mouse-ear cress) PE=1 SV=2	S	Function unknown	PREDICTED: serine/arginine-rich splicing factor RS31A-like isoform X3 [Nelumbo nucifera]
NoveGene_4069	--	--	Molecular Function: protein serine/threonine kinase activity (GO:0004674);; Molecular Function: ATP binding (GO:0005524);; Biological Process: protein phosphorylation (GO:0006468);; Cellular Component: integral component of membrane (GO:0016021);;	--	--	--	--	Pectinesterase	Protein NSP-INTERACTING KINASE 1 (Precursor) GN=NIK1 OS=Arabidopsis thaliana (Mouse-ear cress) PE=1 SV=1	T	Signal transduction mechanisms	PREDICTED: protein NSP-INTERACTING KINASE 1-like isoform X2 [Musa acuminata subsp. malaccensis]
NoveGene_1880	--	--	--	--	--	--	--	--	Sugar transport protein 13 GN=F9D12.17 OS=Arabidopsis thaliana (Mouse-ear cress) PE=1 SV=2	S	Function unknown	Uncharacterized protein isoform 1 [Theobroma cacao]
NoveGene_2916	--	--	Biological Process: activation of MAPKK activity (GO:0000186);; Molecular Function: MAP kinase kinase kinase activity (GO:0004709);; Molecular Function: protein tyrosine kinase activity (GO:0004713);; Molecular Function: ATP binding (GO:0005524);; Cellular Component: plasma membrane (GO:0005886);; Biological Process: vegetative to reproductive phase transition of meristem (GO:0010228);; Biologica…	K04733|3.17959e-27|sot:102581780|serine/threonine-protein kinase PBS1-like; K04733 interleukin-1 receptor-associated kinase 4 [EC:2.7.11.1] (A)	--	[T]	Signal transduction mechanisms	Protein kinase domain;; Protein tyrosine kinase	Serine/threonine-protein kinase At5g01020 GN=At5g01020 OS=Arabidopsis thaliana (Mouse-ear cress) PE=1 SV=1	T	Signal transduction mechanisms	hypothetical protein MIMGU_mgv1a008838mg [Erythranthe guttata]
NoveGene_1836	[L]	Replication, recombination and repair	Molecular Function: catalytic activity (GO:0003824);; Molecular Function: binding (GO:0005488);; Biological Process: macromolecule metabolic process (GO:0043170);; Biological Process: primary metabolic process (GO:0044238);;	--	--	[R]	General function prediction only	Reverse transcriptase (RNA-dependent DNA polymerase);; Integrase core domain;; Chromo (CHRromatin Organisation MOdifier) domain;; Retrotransposon gag protein;; Retroviral aspartyl protease;; Aspartyl protease;; Retroviral aspartyl protease;; Retrotransposon peptidase	Uncharacterized mitochondrial protein AtMg00860 GN=AtMg00860 OS=Arabidopsis thaliana (Mouse-ear cress) PE=4 SV=1	L	Replication, recombination and repair	retrotransposon protein, putative, unclassified [Oryza sativa Japonica Group]
NoveGene_4120	--	--	--	--	--	--	--	--	Uncharacterized protein At2g39910 GN=At2g39910 OS=Arabidopsis thaliana (Mouse-ear cress) PE=2 SV=2	S	Function unknown	PREDICTED: uncharacterized protein At2g39910 isoform X2 [Nelumbo nucifera]
NoveGene_1203	--	--	--	--	--	--	--	--	--	UY	-	PREDICTED: uncharacterized protein DDB_G0271670-like [Glycine max]
NoveGene_722	--	--	--	K14016|2.1601e-13|mdm:103420698|ubiquitin fusion degradation protein 1 homolog; K14016 ubiquitin fusion degradation protein 1 (A)	ko04141:Protein processing in endoplasmic reticulum	[O]	Posttranslational modification, protein turnover, chaperones	--	--	O	Posttranslational modification, protein turnover, chaperones	PREDICTED: ubiquitin fusion degradation protein 1 homolog isoform X3 [Glycine max]
NoveGene_4109	--	--	--	--	--	[L]	Replication, recombination and repair	Domain of unknown function (DUF4413)	Putative AC transposase OS=Zea mays (Maize) PE=2 SV=2	L	Replication, recombination and repair	hypothetical protein PRUPE_ppa017587mg [Prunus persica]
NoveGene_1927	--	--	--	--	--	--	--	EamA-like transporter family	WAT1-related protein At5g64700 GN=At5g64700 OS=Arabidopsis thaliana (Mouse-ear cress) PE=2 SV=1	S	Function unknown	PREDICTED: WAT1-related protein At5g64700-like [Nicotiana sylvestris]
NoveGene_2850	[LKJ]	--	Molecular Function: RNA binding (GO:0003723);; Molecular Function: ATP binding (GO:0005524);; Molecular Function: ATP-dependent helicase activity (GO:0008026);;	K13179|4.42467e-122|pop:POPTR_0009s04990g|hypothetical protein; K13179 ATP-dependent RNA helicase DDX18/HAS1 [EC:3.6.4.13] (A)	--	[A]	RNA processing and modification	Helicase conserved C-terminal domain;; DEAD/DEAH box helicase;; Domain of unknown function (DUF4217)	DEAD-box ATP-dependent RNA helicase 51 GN=RH51 OS=Arabidopsis thaliana (Mouse-ear cress) PE=2 SV=1	A	RNA processing and modification	hypothetical protein M569_04273, partial [Genlisea aurea]
NoveGene_757	[V]	Defense mechanisms	--	--	--	[Q]	Secondary metabolites biosynthesis, transport and catabolism	ABC-2 type transporter;; ABC-transporter extracellular N-terminal;; Plant PDR ABC transporter associated	Pleiotropic drug resistance protein 12 OS=Oryza sativa subsp. japonica (Rice) PE=2 SV=1	Q	Secondary metabolites biosynthesis, transport and catabolism	PREDICTED: pleiotropic drug resistance protein 12-like [Cucumis sativus]
NoveGene_2412	--	--	Molecular Function: transferase activity, transferring phosphorus-containing groups (GO:0016772);;	--	--	--	--	Protein kinase domain;; Protein tyrosine kinase	Receptor-like cytosolic serine/threonine-protein kinase RBK2 GN=RBK2 OS=Arabidopsis thaliana (Mouse-ear cress) PE=1 SV=1	R	General function prediction only	PREDICTED: putative proline-rich receptor-like protein kinase PERK11-like [Citrus sinensis]
NoveGene_1284	--	--	Biological Process: chromatin modification (GO:0016568);;	--	--	--	--	Fibronectin type III domain	VIN3-like protein 1 GN=MXP5.1 OS=Arabidopsis thaliana (Mouse-ear cress) PE=1 SV=1	S	Function unknown	PREDICTED: VIN3-like protein 1 isoform X2 [Prunus mume]
NoveGene_3382	[KB]	--	Biological Process: tRNA wobble uridine modification (GO:0002098);; Molecular Function: histone acetyltransferase activity (GO:0004402);; Cellular Component: nuclear euchromatin (GO:0005719);; Cellular Component: cytosol (GO:0005829);; Biological Process: cell proliferation (GO:0008283);; Biological Process: DNA mediated transformation (GO:0009294);; Biological Process: specification of organ axi…	K07739|8.6861e-59|tcc:TCM_014566|Radical SAM domain-containing protein / GCN5-related N-acetyltransferase (GNAT) family protein isoform 1; K07739 elongator complex protein 3 [EC:2.3.1.48] (A)	--	[BK]	--	Radical SAM superfamily	Elongator complex protein 3 OS=Oryza sativa subsp. japonica (Rice) PE=2 SV=2	BK	-	unknown [Medicago truncatula]
NoveGene_2252	--	--	Cellular Component: nucleus (GO:0005634);; Biological Process: ribosome biogenesis (GO:0042254);;	K14799|3.31198e-52|mdm:103455585|pre-rRNA-processing protein TSR1 homolog; K14799 pre-rRNA-processing protein TSR1 (A)	--	[S]	Function unknown	AARP2CN (NUC121) domain	--	S	Function unknown	PREDICTED: pre-rRNA-processing protein TSR1 homolog [Malus domestica]
NoveGene_1940	--	--	--	K15865|3.16159e-07|csv:101209285|threonylcarbamoyladenosine tRNA methylthiotransferase-like; K15865 threonylcarbamoyladenosine tRNA methylthiotransferase CDKAL1 [EC:2.8.4.5] (A)	--	--	--	--	--	--	--	PREDICTED: threonylcarbamoyladenosine tRNA methylthiotransferase-like [Cucumis sativus]
NoveGene_2327	[RTKL]	--	Molecular Function: protein serine/threonine kinase activity (GO:0004674);; Molecular Function: ATP binding (GO:0005524);; Biological Process: protein phosphorylation (GO:0006468);;	--	--	[T]	Signal transduction mechanisms	Protein kinase domain;; Protein tyrosine kinase	Wall-associated receptor kinase-like 14 (Precursor) GN=WAKL14 OS=Arabidopsis thaliana (Mouse-ear cress) PE=2 SV=2	T	Signal transduction mechanisms	kinase, putative [Ricinus communis]
NoveGene_703	[IQR]	--	Biological Process: metabolic process (GO:0008152);; Molecular Function: oxidoreductase activity (GO:0016491);;	--	--	[R]	General function prediction only	Enoyl-(Acyl carrier protein) reductase;; short chain dehydrogenase	3-oxoacyl-[acyl-carrier-protein] reductase, chloroplastic (Precursor) GN=CLKR27 OS=Cuphea lanceolata (Cigar flower) PE=2 SV=1	Q	Secondary metabolites biosynthesis, transport and catabolism	PREDICTED: 3-oxoacyl-[acyl-carrier-protein] reductase, chloroplastic-like [Citrus sinensis]
NoveGene_1289	--	--	--	--	--	--	--	Protein of unknown function (DUF1070)	--	--	--	--
NoveGene_3384	--	--	--	--	--	--	--	--	--	S	Function unknown	unknown [Populus trichocarpa x Populus deltoides]
NoveGene_2918	--	--	--	K05857|3.67363e-24|obr:102720447|phosphoinositide phospholipase C 6-like; K05857 phosphatidylinositol phospholipase C, delta [EC:3.1.4.11] (A)	ko00562:Inositol phosphate metabolism;ko04070:Phosphatidylinositol signaling system	[T]	Signal transduction mechanisms	Phosphoinositide-specific phospholipase C, efhand-like;; Phosphatidylinositol-specific phospholipase C, X domain	Phosphoinositide phospholipase C 6 GN=PLC6 OS=Arabidopsis thaliana (Mouse-ear cress) PE=2 SV=2	R	General function prediction only	PREDICTED: phosphoinositide phospholipase C 6-like [Oryza brachyantha]
NoveGene_1911	--	--	--	--	--	--	--	--	--	--	--	DNA-binding protein [Daucus carota]
NoveGene_2393	--	--	--	--	--	--	--	Myb/SANT-like DNA-binding domain	Uncharacterized protein At2g29880 GN=At2g29880 OS=Arabidopsis thaliana (Mouse-ear cress) PE=2 SV=1	S	Function unknown	Uncharacterized protein TCM_012731 [Theobroma cacao]
NoveGene_2883	--	--	--	--	--	--	--	BED zinc finger	--	--	--	--
NoveGene_2911	--	--	Biological Process: carbohydrate metabolic process (GO:0005975);; Molecular Function: cellulase activity (GO:0008810);;	--	--	--	--	Universal stress protein family	Endoglucanase 9 GN=GLU1 OS=Oryza sativa subsp. japonica (Rice) PE=2 SV=1	R	General function prediction only	cellulase, partial [Populus fremontii]
NoveGene_1198	--	--	--	--	--	--	--	--	NAC domain-containing protein 45 {ECO:0000312|EMBL:AEE73912.1} OS=Arabidopsis thaliana (Mouse-ear cress) PE=2 SV=1	S	Function unknown	nam-like protein 2 [Petunia x hybrida]
NoveGene_1246	--	--	--	--	--	[K]	Transcription	Prolyl oligopeptidase, N-terminal beta-propeller domain	Pleiotropic drug resistance protein 1 GN=PDR1 OS=Nicotiana plumbaginifolia (Leadwort-leaved tobacco) PE=1 SV=1	K	Transcription	hypothetical protein POPTR_0016s12200g [Populus trichocarpa]
NoveGene_4121	--	--	Molecular Function: serine-type endopeptidase activity (GO:0004252);; Biological Process: proteolysis (GO:0006508);; Molecular Function: identical protein binding (GO:0042802);; Biological Process: negative regulation of catalytic activity (GO:0043086);;	--	--	--	--	--	--	O	Posttranslational modification, protein turnover, chaperones	Subtilisin-like protease [Aegilops tauschii]
NoveGene_3399	--	--	--	--	--	--	--	--	--	Q	Secondary metabolites biosynthesis, transport and catabolism	PREDICTED: ABC transporter C family member 10-like [Nicotiana sylvestris]
NoveGene_133	--	--	--	--	--	[R]	General function prediction only	PPR repeat;; PPR repeat family;; PPR repeat;; Pentatricopeptide repeat domain;; Tetratricopeptide repeat	Pentatricopeptide repeat-containing protein At2g13600 GN=PCMP-E76 OS=Arabidopsis thaliana (Mouse-ear cress) PE=3 SV=1	R	General function prediction only	PREDICTED: pentatricopeptide repeat-containing protein At2g21090-like [Vitis vinifera]
NoveGene_2814	--	--	Cellular Component: membrane (GO:0016020);;	--	--	[C]	Energy production and conversion	--	Vacuolar protein sorting-associated protein 41 homolog GN=VPS41 OS=Solanum lycopersicum (Tomato) PE=2 SV=1	O	Posttranslational modification, protein turnover, chaperones	hypersensitive-induced reaction protein 2 [Hordeum vulgare subsp. vulgare]
NoveGene_1857	[C]	Energy production and conversion	Biological Process: glycerol metabolic process (GO:0006071);; Biological Process: lipid metabolic process (GO:0006629);; Molecular Function: glycerophosphodiester phosphodiesterase activity (GO:0008889);; Cellular Component: plastid (GO:0009536);; Biological Process: cellular phosphate ion homeostasis (GO:0030643);; Biological Process: response to cadmium ion (GO:0046686);;	--	--	[R]	General function prediction only	Glycerophosphoryl diester phosphodiesterase family	Glycerophosphodiester phosphodiesterase GDPD1, chloroplastic {ECO:0000305} (Precursor) OS=Arabidopsis thaliana (Mouse-ear cress) PE=1 SV=1	R	General function prediction only	PREDICTED: glycerophosphodiester phosphodiesterase GDE1-like [Pyrus x bretschneideri]
NoveGene_2380	--	--	Biological Process: single-organism transport (GO:0044765);;	--	--	[G]	Carbohydrate transport and metabolism	--	--	G	Carbohydrate transport and metabolism	PREDICTED: uncharacterized protein LOC104595762 [Nelumbo nucifera]
NoveGene_2349	--	--	Molecular Function: sequence-specific DNA binding transcription factor activity (GO:0003700);; Cellular Component: nucleus (GO:0005634);; Biological Process: regulation of transcription, DNA-templated (GO:0006355);; Biological Process: determination of bilateral symmetry (GO:0009855);; Biological Process: embryonic pattern specification (GO:0009880);; Biological Process: polarity specification of…	--	--	--	--	Homeobox domain	Homeobox-leucine zipper protein HOX9 GN=OSJNBa0093B11.11 OS=Oryza sativa subsp. japonica (Rice) PE=2 SV=1	K	Transcription	PREDICTED: uncharacterized protein LOC104446483 [Eucalyptus grandis]
NoveGene_624	--	--	--	K08874|7.45247e-06|ppp:PHYPADRAFT_183414|hypothetical protein; K08874 transformation/transcription domain-associated protein (A)	--	[TBLD]	--	--	--	--	--	--
NoveGene_3807	--	--	Biological Process: RNA methylation (GO:0001510);; Cellular Component: nucleolus (GO:0005730);; Cellular Component: cytosolic large ribosomal subunit (GO:0022625);;	K02894|5.67201e-11|crb:CARUB_v10014805mg|hypothetical protein; K02894 large subunit ribosomal protein L23e (A)	ko03010:Ribosome	[J]	Translation, ribosomal structure and biogenesis	--	60S ribosomal protein L23 GN=T27C4.4 OS=Arabidopsis thaliana (Mouse-ear cress) PE=2 SV=3	J	Translation, ribosomal structure and biogenesis	hypothetical protein CARUB_v10014805mg, partial [Capsella rubella]
NoveGene_2935	--	--	Molecular Function: protein tyrosine phosphatase activity (GO:0004725);; Cellular Component: cytoplasm (GO:0005737);; Biological Process: peptidyl-tyrosine dephosphorylation (GO:0035335);; Biological Process: negative regulation of MAP kinase activity (GO:0043407);;	K18045|3.45407e-24|rcu:RCOM_0100300|Tyrosine-protein phosphatase SIW14, putative; K18045 tyrosine-protein phosphatase SIW14 [EC:3.1.3.48] (A)	--	[V]	Defense mechanisms	SWIB/MDM2 domain;; Tyrosine phosphatase family	Probable tyrosine-protein phosphatase At1g05000 GN=At1g05000 OS=Arabidopsis thaliana (Mouse-ear cress) PE=1 SV=1	T	Signal transduction mechanisms	Tyrosine-protein phosphatase SIW14, putative [Ricinus communis]
NoveGene_4823	--	--	--	K14457|3.54236e-16|sbi:SORBI_04g030010|SORBIDRAFT_04g030010, Sb04g030010; hypothetical protein; K14457 2-acylglycerol O-acyltransferase 2 [EC:2.3.1.22] (A)	ko00561:Glycerolipid metabolism	[I]	Lipid transport and metabolism	Diacylglycerol acyltransferase	Diacylglycerol O-acyltransferase 2 GN=DGAT2 OS=Arabidopsis thaliana (Mouse-ear cress) PE=2 SV=1	I	Lipid transport and metabolism	PREDICTED: diacylglycerol O-acyltransferase 2 isoform X2 [Beta vulgaris subsp. vulgaris]
NoveGene_138	--	--	Molecular Function: oxidoreductase activity (GO:0016491);;	--	--	[Q]	Secondary metabolites biosynthesis, transport and catabolism	--	Cytochrome P450 CYP82H23 (Fragment) OS=Panax ginseng (Korean ginseng) PE=2 SV=1	Q	Secondary metabolites biosynthesis, transport and catabolism	cytochrome P450 [Ammi majus]
NoveGene_2908	--	--	Biological Process: protein glycosylation (GO:0006486);; Biological Process: intracellular protein transport (GO:0006886);;	--	--	[U]	Intracellular trafficking, secretion, and vesicular transport	--	--	U	Intracellular trafficking, secretion, and vesicular transport	PREDICTED: vam6/Vps39-like protein [Sesamum indicum]
NoveGene_672	[RTKL]	--	Molecular Function: transferase activity, transferring phosphorus-containing groups (GO:0016772);;	--	--	--	--	Di-glucose binding within endoplasmic reticulum;; Leucine Rich repeats (2 copies);; Leucine rich repeat;; Leucine Rich Repeat;; Protein kinase domain;; Protein tyrosine kinase	Probable LRR receptor-like serine/threonine-protein kinase At1g53440 (Precursor) GN=At1g53440 OS=Arabidopsis thaliana (Mouse-ear cress) PE=2 SV=2	T	Signal transduction mechanisms	PREDICTED: probable LRR receptor-like serine/threonine-protein kinase At1g53440 [Vitis vinifera]
NoveGene_2897	[I]	Lipid transport and metabolism	Molecular Function: protein serine/threonine phosphatase activity (GO:0004722);; Biological Process: protein dephosphorylation (GO:0006470);; Molecular Function: metal ion binding (GO:0046872);;	--	--	[T]	Signal transduction mechanisms	Protein phosphatase 2C	Probable protein phosphatase 2C 72 OS=Oryza sativa subsp. japonica (Rice) PE=2 SV=1	T	Signal transduction mechanisms	hypothetical protein MIMGU_mgv1a0103672mg, partial [Erythranthe guttata]
NoveGene_3351	[O]	Posttranslational modification, protein turnover, chaperones	Cellular Component: proteasome complex (GO:0000502);; Cellular Component: cytosol (GO:0005829);; Cellular Component: plasma membrane (GO:0005886);; Molecular Function: enzyme regulator activity (GO:0030234);; Biological Process: regulation of protein catabolic process (GO:0042176);; Biological Process: regulation of catalytic activity (GO:0050790);;	K03032|0|vvi:100264792|26S proteasome non-ATPase regulatory subunit 1 homolog A; K03032 26S proteasome regulatory subunit N2 (A)	ko03050:Proteasome	[O]	Posttranslational modification, protein turnover, chaperones	Proteasome/cyclosome repeat;; HEAT repeats;; HEAT-like repeat;; HEAT repeat	26S proteasome non-ATPase regulatory subunit 1 homolog A GN=RPN2A OS=Arabidopsis thaliana (Mouse-ear cress) PE=1 SV=1	O	Posttranslational modification, protein turnover, chaperones	PREDICTED: 26S proteasome non-ATPase regulatory subunit 1 homolog A [Vitis vinifera]
NoveGene_2862	--	--	--	--	--	--	--	BED zinc finger	--	L	Replication, recombination and repair	hypothetical protein VITISV_044291 [Vitis vinifera]
NoveGene_2372	--	--	Molecular Function: sucrose alpha-glucosidase activity (GO:0004575);; Cellular Component: nucleus (GO:0005634);; Cellular Component: cytosol (GO:0005829);; Cellular Component: plasma membrane (GO:0005886);; Biological Process: carbohydrate metabolic process (GO:0005975);; Biological Process: cellular amino acid metabolic process (GO:0006520);; Molecular Function: glycopeptide alpha-N-acetylgalact…	--	--	--	--	Alkaline and neutral invertase	Probable alkaline/neutral invertase B {ECO:0000305} OS=Arabidopsis thaliana (Mouse-ear cress) PE=1 SV=1	S	Function unknown	hypothetical protein CICLE_v10003734mg [Citrus clementina]
NoveGene_4067	--	--	--	--	--	--	--	--	--	S	Function unknown	hypothetical protein OsI_28205 [Oryza sativa Indica Group]
NoveGene_4776	--	--	--	--	--	--	--	QLQ;; WRC	Growth-regulating factor 6 OS=Oryza sativa subsp. japonica (Rice) PE=2 SV=2	K	Transcription	Growth-regulating factor 1 [Theobroma cacao]
NoveGene_3779	--	--	--	--	--	--	--	--	--	S	Function unknown	hypothetical protein MIMGU_mgv1a017616mg [Erythranthe guttata]
NoveGene_1188	--	--	--	--	--	--	--	B3 DNA binding domain	B3 domain-containing protein REM19 GN=F13F21.8 OS=Arabidopsis thaliana (Mouse-ear cress) PE=1 SV=1	S	Function unknown	PREDICTED: putative B3 domain-containing protein Os03g0621600 [Prunus mume]
NoveGene_1226	--	--	Molecular Function: transferase activity, transferring acyl groups other than amino-acyl groups (GO:0016747);;	K13065|2.61224e-26|sly:544249|hqt; hydroxycinnamoyl CoA quinate transferase; K13065 shikimate O-hydroxycinnamoyltransferase [EC:2.3.1.133] (A)	ko00940:Phenylpropanoid biosynthesis;ko00941:Flavonoid biosynthesis;ko00945:Stilbenoid, diarylheptanoid and gingerol biosynthesis	--	--	--	Shikimate O-hydroxycinnamoyltransferase GN=HST OS=Nicotiana tabacum (Common tobacco) PE=1 SV=1	S	Function unknown	N-hydroxycinnamoyl/benzoyltransferase [Ipomoea batatas]
NoveGene_3304	--	--	--	--	--	--	--	--	--	S	Function unknown	PREDICTED: uncharacterized protein LOC104091505 isoform X2 [Nicotiana tomentosiformis]
NoveGene_2334	--	--	Molecular Function: beta-galactosidase activity (GO:0004565);; Biological Process: carbohydrate metabolic process (GO:0005975);;	--	--	[G]	Carbohydrate transport and metabolism	--	Beta-galactosidase 6 (Precursor) GN=BGAL6 OS=Arabidopsis thaliana (Mouse-ear cress) PE=2 SV=1	G	Carbohydrate transport and metabolism	PREDICTED: beta-galactosidase 10-like [Cicer arietinum]
NoveGene_4137	--	--	--	--	--	--	--	Protein of unknown function (DUF581)	--	S	Function unknown	hypothetical protein CISIN_1g045147mg, partial [Citrus sinensis]
NoveGene_1851	--	--	Cellular Component: proteasome complex (GO:0000502);;	K03039|3.28456e-19|gmx:100804455|26S proteasome non-ATPase regulatory subunit 13-like; K03039 26S proteasome regulatory subunit N9 (A)	ko03050:Proteasome	[O]	Posttranslational modification, protein turnover, chaperones	--	26S proteasome non-ATPase regulatory subunit 13 homolog A GN=RPN9A OS=Arabidopsis thaliana (Mouse-ear cress) PE=1 SV=1	O	Posttranslational modification, protein turnover, chaperones	PREDICTED: 26S proteasome non-ATPase regulatory subunit 13 homolog B [Nicotiana sylvestris]
NoveGene_158	--	--	--	--	--	--	--	--	--	S	Function unknown	PREDICTED: uncharacterized protein LOC101247970 isoform X1 [Solanum lycopersicum]
NoveGene_728	--	--	Molecular Function: DNA binding (GO:0003677);; Molecular Function: RNA binding (GO:0003723);; Molecular Function: ribonuclease III activity (GO:0004525);; Molecular Function: ATP binding (GO:0005524);; Biological Process: RNA processing (GO:0006396);; Molecular Function: ATP-dependent helicase activity (GO:0008026);;	K11592|3.51067e-21|pop:POPTR_0008s07580g|POPTRDRAFT_765644; hypothetical protein; K11592 endoribonuclease Dicer [EC:3.1.26.-] (A)	--	[A]	RNA processing and modification	--	Endoribonuclease Dicer homolog 2 GN=At3g03300 OS=Arabidopsis thaliana (Mouse-ear cress) PE=1 SV=2	A	RNA processing and modification	hypothetical protein POPTR_0008s07580g [Populus trichocarpa]
NoveGene_1921	[J]	Translation, ribosomal structure and biogenesis	Molecular Function: structural constituent of ribosome (GO:0003735);; Cellular Component: ribosome (GO:0005840);; Biological Process: DNA-templated transcription, elongation (GO:0006354);; Biological Process: translation (GO:0006412);; Biological Process: ribosome biogenesis (GO:0042254);;	K02919|4.307e-42|vvi:100250810|uncharacterized LOC100250810; K02919 large subunit ribosomal protein L36 (A)	ko03010:Ribosome	[J]	Translation, ribosomal structure and biogenesis	Ribosomal protein L36	50S ribosomal protein L36, chloroplastic GN=rpl36 OS=Mesostigma viride (Green alga) PE=3 SV=1	J	Translation, ribosomal structure and biogenesis	hypothetical protein VITISV_039227 [Vitis vinifera]
NoveGene_616	--	--	--	--	--	[R]	General function prediction only	Reverse transcriptase-like	Putative ribonuclease H protein At1g65750 GN=At1g65750 OS=Arabidopsis thaliana (Mouse-ear cress) PE=3 SV=1	R	General function prediction only	PREDICTED: uncharacterized protein LOC104596624 [Nelumbo nucifera]
NoveGene_56	--	--	--	--	--	--	--	C1-like domain;; C1 domain;; C1 domain	--	R	General function prediction only	unnamed protein product [Coffea canephora]
NoveGene_4944	--	--	--	--	--	--	--	--	--	S	Function unknown	PREDICTED: uncharacterized protein LOC100262974 [Vitis vinifera]
NoveGene_694	--	--	--	--	--	--	--	--	--	S	Function unknown	PREDICTED: uncharacterized protein LOC103341607 [Prunus mume]
NoveGene_738	--	--	Cellular Component: extracellular region (GO:0005576);;	K14648|9.01233e-14|brp:103860897|poly(U)-specific endoribonuclease-B; K14648 poly(U)-specific endoribonuclease [EC:3.1.-.-] (A)	--	[R]	General function prediction only	--	--	R	General function prediction only	PREDICTED: poly(U)-specific endoribonuclease-B [Sesamum indicum]
NoveGene_1204	--	--	--	--	--	--	--	--	Probable protein phosphatase 2C 43 GN=At3g17250 OS=Arabidopsis thaliana (Mouse-ear cress) PE=2 SV=1	S	Function unknown	PREDICTED: uncharacterized protein LOC104102387 [Nicotiana tomentosiformis]
NoveGene_153	--	--	--	--	--	--	--	F-box domain	Putative FBD-associated F-box protein At3g50710 GN=At3g50710 OS=Arabidopsis thaliana (Mouse-ear cress) PE=4 SV=1	R	General function prediction only	hypothetical protein POPTR_0015s00420g [Populus trichocarpa]
NoveGene_2437	--	--	Molecular Function: beta-galactosidase activity (GO:0004565);; Biological Process: carbohydrate metabolic process (GO:0005975);; Molecular Function: carbohydrate binding (GO:0030246);;	--	--	[G]	Carbohydrate transport and metabolism	Domain of unknown function (DUF3898)	Beta-galactosidase 12 (Precursor) GN=BGAL12 OS=Arabidopsis thaliana (Mouse-ear cress) PE=2 SV=1	G	Carbohydrate transport and metabolism	Beta-galactosidase 1 -like protein [Gossypium arboreum]
NoveGene_629	[GEPR]	--	Biological Process: carbohydrate transport (GO:0008643);; Cellular Component: integral component of membrane (GO:0016021);; Molecular Function: substrate-specific transmembrane transporter activity (GO:0022891);; Molecular Function: 2-alkenal reductase [NAD(P)] activity (GO:0032440);; Biological Process: transmembrane transport (GO:0055085);; Biological Process: oxidation-reduction process (GO:00…	--	--	[R]	General function prediction only	Sugar (and other) transporter;; Major Facilitator Superfamily	D-xylose-proton symporter-like 3, chloroplastic (Precursor) GN=At5g59250 OS=Arabidopsis thaliana (Mouse-ear cress) PE=2 SV=2	R	General function prediction only	D-xylose-proton symporter-like 3 [Morus notabilis]
NoveGene_3383	--	--	--	--	--	[R]	General function prediction only	--	--	R	General function prediction only	PREDICTED: uncharacterized protein LOC105157549 isoform X2 [Sesamum indicum]
NoveGene_2282	--	--	--	--	--	--	--	--	--	--	--	PREDICTED: uncharacterized protein LOC105165527 [Sesamum indicum]
NoveGene_3769	[R]	General function prediction only	--	K12862|6.09065e-20|vvi:100248018|protein pleiotropic regulatory locus 1; K12862 pleiotropic regulator 1 (A)	ko03040:Spliceosome	[A]	RNA processing and modification	--	Protein pleiotropic regulatory locus 1 OS=Arabidopsis thaliana (Mouse-ear cress) PE=1 SV=1	A	RNA processing and modification	PP1/PP2A phosphatase pleiotropic regulator PRL1 [Medicago truncatula]
NoveGene_142	--	--	--	K11644|9.05315e-21|sly:101264278|paired amphipathic helix protein Sin3-like 2; K11644 paired amphipathic helix protein Sin3a (A)	--	[B]	Chromatin structure and dynamics	Paired amphipathic helix repeat	Paired amphipathic helix protein Sin3-like 4 GN=SNL4 OS=Arabidopsis thaliana (Mouse-ear cress) PE=3 SV=3	B	Chromatin structure and dynamics	PREDICTED: paired amphipathic helix protein Sin3-like 2 isoform X2 [Nicotiana tomentosiformis]
NoveGene_3281	--	--	Molecular Function: protein serine/threonine kinase activity (GO:0004674);; Molecular Function: ATP binding (GO:0005524);; Biological Process: protein phosphorylation (GO:0006468);; Cellular Component: integral component of membrane (GO:0016021);; Cellular Component: cytoplasmic membrane-bounded vesicle (GO:0016023);; Molecular Function: 2-alkenal reductase [NAD(P)] activity (GO:0032440);; Biolog…	--	--	--	--	--	Protein NSP-INTERACTING KINASE 1 (Precursor) GN=NIK1 OS=Arabidopsis thaliana (Mouse-ear cress) PE=1 SV=1	T	Signal transduction mechanisms	PREDICTED: protein NSP-INTERACTING KINASE 1-like, partial [Cucumis sativus]
NoveGene_4563	--	--	--	--	--	--	--	Protein of unknown function (DUF 659);; hAT family C-terminal dimerisation region	--	S	Function unknown	PREDICTED: uncharacterized protein LOC103650931 [Zea mays]
NoveGene_632	--	--	Molecular Function: 1-phosphatidylinositol binding (GO:0005545);; Cellular Component: clathrin coat (GO:0030118);; Molecular Function: clathrin binding (GO:0030276);; Biological Process: clathrin coat assembly (GO:0048268);;	--	--	--	--	--	Putative clathrin assembly protein At1g14910 GN=At1g14910 OS=Arabidopsis thaliana (Mouse-ear cress) PE=2 SV=2	F	Nucleotide transport and metabolism	PREDICTED: putative clathrin assembly protein At2g01600 [Sesamum indicum]
NoveGene_1825	[C]	Energy production and conversion	Molecular Function: NADH dehydrogenase activity (GO:0003954);; Molecular Function: calcium ion binding (GO:0005509);; Cellular Component: plastid (GO:0009536);; Cellular Component: extrinsic component of mitochondrial inner membrane (GO:0031314);; Molecular Function: flavin adenine dinucleotide binding (GO:0050660);; Biological Process: oxidation-reduction process (GO:0055114);;	K17871|2.86744e-23|gmx:100800518|external alternative NAD(P)H-ubiquinone oxidoreductase B2, mitochondrial-like; K17871 NADH:ubiquinone reductase (non-electrogenic) [EC:1.6.5.9] (A)	--	[C]	Energy production and conversion	--	External alternative NAD(P)H-ubiquinone oxidoreductase B1, mitochondrial (Precursor) GN=NDB1 OS=Arabidopsis thaliana (Mouse-ear cress) PE=1 SV=1	C	Energy production and conversion	unknown [Lotus japonicus]
NoveGene_4632	[G]	Carbohydrate transport and metabolism	Molecular Function: hydrolase activity (GO:0016787);;	K05349|7.35258e-83|cam:101510720|lysosomal beta glucosidase-like; K05349 beta-glucosidase [EC:3.2.1.21] (A)	ko00460:Cyanoamino acid metabolism;ko00500:Starch and sucrose metabolism;ko00940:Phenylpropanoid biosynthesis	--	--	Glycosyl hydrolase family 3 N terminal domain;; Cullin protein neddylation domain	DEAD-box ATP-dependent RNA helicase 58, chloroplastic (Precursor) GN=RH58 OS=Arabidopsis thaliana (Mouse-ear cress) PE=2 SV=1	G	Carbohydrate transport and metabolism	PREDICTED: lysosomal beta glucosidase-like [Cicer arietinum]
NoveGene_4759	--	--	Cellular Component: cytosol (GO:0005829);; Biological Process: intracellular protein transport (GO:0006886);; Biological Process: ER to Golgi vesicle-mediated transport (GO:0006888);; Molecular Function: zinc ion binding (GO:0008270);; Cellular Component: COPII vesicle coat (GO:0030127);;	--	--	[U]	Intracellular trafficking, secretion, and vesicular transport	--	--	U	Intracellular trafficking, secretion, and vesicular transport	hypothetical protein MIMGU_mgv1a001135mg [Erythranthe guttata]
NoveGene_1933	--	--	--	--	--	--	--	C1-like domain;; C1 domain	--	R	General function prediction only	BnaA03g20780D [Brassica napus]
NoveGene_1285	--	--	--	--	--	--	--	--	Probable sodium/metabolite cotransporter BASS5, chloroplastic (Precursor) OS=Oryza sativa subsp. japonica (Rice) PE=2 SV=1	S	Function unknown	Uncharacterized protein TCM_037906 [Theobroma cacao]
NoveGene_1929	[I]	Lipid transport and metabolism	--	--	--	--	--	Diacylglycerol acyltransferase	Acyltransferase-like protein At1g54570, chloroplastic (Precursor) GN=At1g54570 OS=Arabidopsis thaliana (Mouse-ear cress) PE=2 SV=1	R	General function prediction only	PREDICTED: acyltransferase-like protein At3g26840, chloroplastic-like [Solanum tuberosum]
NoveGene_71	--	--	--	--	--	--	--	--	--	S	Function unknown	PREDICTED: uncharacterized protein LOC104092318 [Nicotiana tomentosiformis]
NoveGene_2367	--	--	--	--	--	--	--	Protein of unknown function (DUF1138)	--	S	Function unknown	PREDICTED: uncharacterized protein LOC100245204 isoform X2 [Vitis vinifera]
NoveGene_731	[J]	Translation, ribosomal structure and biogenesis	--	K04567|0|vvi:100262532|lysine--tRNA ligase-like; K04567 lysyl-tRNA synthetase, class II [EC:6.1.1.6] (A)	ko00970:Aminoacyl-tRNA biosynthesis	[J]	Translation, ribosomal structure and biogenesis	tRNA synthetases class II (D, K and N);; tRNA synthetases class II (D, K and N);; OB-fold nucleic acid binding domain;; Domain of unknown function	Lysine--tRNA ligase GN=OSJNBa0010D22.26 OS=Oryza sativa subsp. japonica (Rice) PE=2 SV=1	J	Translation, ribosomal structure and biogenesis	unnamed protein product [Coffea canephora]
NoveGene_3303	--	--	--	--	--	--	--	--	--	--	--	hypothetical protein MIMGU_mgv1a022970mg [Erythranthe guttata]
NoveGene_4936	--	--	Biological Process: protoporphyrinogen IX biosynthetic process (GO:0006782);; Molecular Function: glutamyl-tRNA reductase activity (GO:0008883);; Cellular Component: chloroplast (GO:0009507);; Biological Process: chlorophyll biosynthetic process (GO:0015995);; Molecular Function: NADP binding (GO:0050661);; Biological Process: oxidation-reduction process (GO:0055114);;	K02492|3.67533e-17|cam:101490935|glutamyl-tRNA reductase 1, chloroplastic-like; K02492 glutamyl-tRNA reductase [EC:1.2.1.70] (A)	ko00860:Porphyrin and chlorophyll metabolism	--	--	LSD1 zinc finger	Glutamyl-tRNA reductase 1, chloroplastic (Precursor) GN=HEMA1 OS=Cucumis sativus (Cucumber) PE=2 SV=1	H	Coenzyme transport and metabolism	PREDICTED: glutamyl-tRNA reductase 1, chloroplastic-like [Cicer arietinum]
NoveGene_2389	--	--	Biological Process: response to auxin (GO:0009733);;	K14488|3.41891e-34|brp:103830643|auxin-induced protein 15A-like; K14488 SAUR family protein (A)	ko04075:Plant hormone signal transduction	--	--	Auxin responsive protein	Indole-3-acetic acid-induced protein ARG7 GN=ARG7 OS=Vigna radiata var. radiata (Mung bean) PE=2 SV=1	S	Function unknown	PREDICTED: auxin-induced protein 15A-like [Nicotiana sylvestris]
NoveGene_186	--	--	Molecular Function: serine-type endopeptidase activity (GO:0004252);; Cellular Component: mitochondrion (GO:0005739);; Biological Process: proteolysis (GO:0006508);; Cellular Component: chloroplast stroma (GO:0009570);; Cellular Component: thylakoid (GO:0009579);; Cellular Component: chloroplast envelope (GO:0009941);; Biological Process: isopentenyl diphosphate biosynthetic process, methylerythr…	--	--	[O]	Posttranslational modification, protein turnover, chaperones	Clp protease	ATP-dependent Clp protease proteolytic subunit-related protein 3, chloroplastic (Precursor) GN=F7G19.1 OS=Arabidopsis thaliana (Mouse-ear cress) PE=1 SV=1	O	Posttranslational modification, protein turnover, chaperones	hypothetical protein EUTSA_v100081800mg, partial [Eutrema salsugineum]
NoveGene_634	--	--	Molecular Function: RNA binding (GO:0003723);; Cellular Component: nucleus (GO:0005634);;	K14398|1.9904e-30|aly:ARALYDRAFT_471472|RNA recognition motif-containing protein; K14398 cleavage and polyadenylation specificity factor subunit 6/7 (A)	ko03015:mRNA surveillance pathway	[R]	General function prediction only	--	Glycine-rich RNA-binding protein GRP1A OS=Sinapis alba (White mustard) PE=2 SV=1	R	General function prediction only	RNA recognition motif-containing protein [Arabidopsis lyrata subsp. lyrata]
NoveGene_1149	--	--	Molecular Function: copper ion binding (GO:0005507);; Molecular Function: L-ascorbate oxidase activity (GO:0008447);; Cellular Component: plant-type cell wall (GO:0009505);; Biological Process: oxidation-reduction process (GO:0055114);; Biological Process: response to karrikin (GO:0080167);;	--	--	[Q]	Secondary metabolites biosynthesis, transport and catabolism	D-mannose binding lectin	L-ascorbate oxidase homolog (Precursor) OS=Nicotiana tabacum (Common tobacco) PE=1 SV=1	Q	Secondary metabolites biosynthesis, transport and catabolism	multi-copper oxidase type 1 family protein [Populus trichocarpa]
NoveGene_1181	--	--	--	--	--	--	--	Ulp1 protease family, C-terminal catalytic domain	--	--	--	PREDICTED: uncharacterized protein LOC103334016 [Prunus mume]
NoveGene_3265	[G]	Carbohydrate transport and metabolism	Molecular Function: mannose-6-phosphate isomerase activity (GO:0004476);; Biological Process: carbohydrate metabolic process (GO:0005975);; Molecular Function: zinc ion binding (GO:0008270);; Biological Process: GDP-mannose biosynthetic process (GO:0009298);;	K01809|1.98719e-150|vvi:100263511|mannose-6-phosphate isomerase 1; K01809 mannose-6-phosphate isomerase [EC:5.3.1.8] (A)	ko00051:Fructose and mannose metabolism;ko00520:Amino sugar and nucleotide sugar metabolism	[G]	Carbohydrate transport and metabolism	Phosphomannose isomerase type I	Mannose-6-phosphate isomerase 1 GN=F16B3.20 OS=Arabidopsis thaliana (Mouse-ear cress) PE=1 SV=1	G	Carbohydrate transport and metabolism	PREDICTED: mannose-6-phosphate isomerase 1 [Vitis vinifera]
NoveGene_1179	--	--	--	--	--	--	--	--	--	--	--	transmembrane protein, putative [Medicago truncatula]
NoveGene_3259	--	--	--	--	--	[S]	Function unknown	CG-1 domain	Calmodulin-binding transcription activator 5 OS=Arabidopsis thaliana (Mouse-ear cress) PE=2 SV=2	K	Transcription	PREDICTED: calmodulin-binding transcription activator 5-like isoform X1 [Sesamum indicum]
NoveGene_1865	--	--	Cellular Component: mitochondrion (GO:0005739);; Cellular Component: plastid (GO:0009536);;	--	--	--	--	--	Mitochondrial import receptor subunit TOM5 homolog GN=TOM5 OS=Arabidopsis thaliana (Mouse-ear cress) PE=1 SV=3	U	Intracellular trafficking, secretion, and vesicular transport	Mitochondrial import receptor subunit TOM5 -like protein [Gossypium arboreum]
NoveGene_1216	[RTKL]	--	Molecular Function: nucleotide binding (GO:0000166);; Molecular Function: protein kinase activity (GO:0004672);; Biological Process: phosphorylation (GO:0016310);;	K14498|1.11038e-48|cic:CICLE_v10001672mg|hypothetical protein; K14498 serine/threonine-protein kinase SRK2 [EC:2.7.11.1] (A)	ko04075:Plant hormone signal transduction	[T]	Signal transduction mechanisms	Protein kinase domain	Serine/threonine-protein kinase SAPK7 OS=Oryza sativa subsp. japonica (Rice) PE=2 SV=2	T	Signal transduction mechanisms	hypothetical protein CISIN_1g0187341mg, partial [Citrus sinensis]
NoveGene_3761	[J]	Translation, ribosomal structure and biogenesis	Molecular Function: structural constituent of ribosome (GO:0003735);; Biological Process: translation (GO:0006412);; Cellular Component: membrane (GO:0016020);; Cellular Component: cytosolic ribosome (GO:0022626);; Cellular Component: intracellular organelle part (GO:0044446);;	K02877|1.74066e-11|sot:102595510|60S ribosomal protein L15-like; K02877 large subunit ribosomal protein L15e (A)	ko03010:Ribosome	[J]	Translation, ribosomal structure and biogenesis	--	60S ribosomal protein L15 GN=RPL15 OS=Petunia hybrida (Petunia) PE=2 SV=1	J	Translation, ribosomal structure and biogenesis	60S ribosomal protein L15, partial [Paeonia suffruticosa]
NoveGene_18	--	--	--	--	--	[T]	Signal transduction mechanisms	--	Cactin GN=CTN OS=Arabidopsis thaliana (Mouse-ear cress) PE=1 SV=1	--	--	hypothetical protein M569_05369, partial [Genlisea aurea]
NoveGene_4152	[S]	Function unknown	--	--	--	[R]	General function prediction only	Leucine Rich repeats (2 copies);; Leucine rich repeat;; Leucine Rich Repeat;; Leucine rich repeat N-terminal domain;; Leucine Rich repeat;; Leucine rich repeat	Probable leucine-rich repeat receptor-like protein kinase At5g63930 (Precursor) GN=At5g63930 OS=Arabidopsis thaliana (Mouse-ear cress) PE=2 SV=1	R	General function prediction only	PREDICTED: LRR receptor-like serine/threonine-protein kinase GSO1-like isoform X1 [Glycine max]
NoveGene_4874	--	--	Molecular Function: endoribonuclease activity (GO:0004521);; Molecular Function: protein binding (GO:0005515);; Cellular Component: nucleus (GO:0005634);; Cellular Component: cytosol (GO:0005829);; Biological Process: DNA methylation (GO:0006306);; Biological Process: methylation-dependent chromatin silencing (GO:0006346);; Biological Process: sister chromatid cohesion (GO:0007062);; Biological P…	--	--	[J]	Translation, ribosomal structure and biogenesis	--	Protein argonaute 1 GN=AGO1 OS=Arabidopsis thaliana (Mouse-ear cress) PE=1 SV=1	J	Translation, ribosomal structure and biogenesis	Os04g0566500 [Oryza sativa Japonica Group]
NoveGene_2286	--	--	--	--	--	[L]	Replication, recombination and repair	hAT family C-terminal dimerisation region;; Domain of unknown function (DUF4413)	Zinc finger BED domain-containing protein RICESLEEPER 1 OS=Oryza sativa subsp. japonica (Rice) PE=3 SV=1	L	Replication, recombination and repair	PREDICTED: zinc finger BED domain-containing protein RICESLEEPER 1-like [Elaeis guineensis]
NoveGene_680	--	--	--	--	--	--	--	--	--	S	Function unknown	PREDICTED: uncharacterized protein LOC104241727 [Nicotiana sylvestris]
NoveGene_190	--	--	Molecular Function: glucose-6-phosphate dehydrogenase activity (GO:0004345);; Cellular Component: cytosol (GO:0005829);; Biological Process: pentose-phosphate shunt, oxidative branch (GO:0009051);; Molecular Function: NADP binding (GO:0050661);;	K00036|1.30203e-174|eus:EUTSA_v10027727mg|hypothetical protein; K00036 glucose-6-phosphate 1-dehydrogenase [EC:1.1.1.49] (A)	ko00030:Pentose phosphate pathway;ko00480:Glutathione metabolism;ko01200:Carbon metabolism	[G]	Carbohydrate transport and metabolism	Glucose-6-phosphate dehydrogenase, C-terminal domain	Glucose-6-phosphate 1-dehydrogenase, cytoplasmic isoform GN=G6PDH OS=Solanum tuberosum (Potato) PE=2 SV=1	G	Carbohydrate transport and metabolism	cytosolic glucose-6-phosphate dehydrogenase 2 [Petroselinum crispum]
NoveGene_2831	--	--	--	--	--	--	--	Transposase-associated domain	--	--	--	PREDICTED: uncharacterized protein LOC104906639 [Beta vulgaris subsp. vulgaris]
NoveGene_1287	[I]	Lipid transport and metabolism	--	K01961|6.46628e-09|csv:101226954|biotin carboxylase 1, chloroplastic-like; K01961 acetyl-CoA carboxylase, biotin carboxylase subunit [EC:6.4.1.2 6.3.4.14] (A)	ko00061:Fatty acid biosynthesis;ko00620:Pyruvate metabolism;ko00640:Propanoate metabolism;ko01200:Carbon metabolism;ko01212:Fatty acid metabolism	[IE]	--	--	Biotin carboxylase, chloroplastic (Precursor) GN=CAC2 OS=Arabidopsis thaliana (Mouse-ear cress) PE=1 SV=1	C	Energy production and conversion	biotin carboxylase 3 [Arachis hypogaea]
NoveGene_2864	--	--	--	--	--	--	--	--	--	--	--	unnamed protein product [Coffea canephora]
NoveGene_5038	--	--	Cellular Component: mitochondrial outer membrane (GO:0005741);; Cellular Component: mitochondrial inner membrane (GO:0005743);; Biological Process: mRNA export from nucleus (GO:0006406);; Biological Process: protein import into nucleus (GO:0006606);; Biological Process: protein targeting to mitochondrion (GO:0006626);; Cellular Component: plastid (GO:0009536);; Biological Process: protein maturat…	K17776|6.51963e-29|tcc:TCM_039342|Metaxin-related isoform 1; K17776 metaxin (A)	--	[U]	Intracellular trafficking, secretion, and vesicular transport	--	Mitochondrial outer membrane import complex protein METAXIN GN=MTX1 OS=Arabidopsis thaliana (Mouse-ear cress) PE=1 SV=1	U	Intracellular trafficking, secretion, and vesicular transport	PREDICTED: mitochondrial outer membrane import complex protein METAXIN [Sesamum indicum]
NoveGene_1311	--	--	--	--	--	[Q]	Secondary metabolites biosynthesis, transport and catabolism	--	Respiratory burst oxidase homolog protein D GN=RBOHD OS=Solanum tuberosum (Potato) PE=1 SV=2	Q	Secondary metabolites biosynthesis, transport and catabolism	PREDICTED: ABC transporter G family member 39-like [Zea mays]
NoveGene_625	--	--	--	--	--	--	--	--	--	GMW	-	PREDICTED: uncharacterized protein LOC102592127 [Solanum tuberosum]
NoveGene_1217	--	--	Molecular Function: zinc ion binding (GO:0008270);;	K16280|4.74309e-75|rcu:RCOM_1508170|copine, putative; K16280 E3 ubiquitin-protein ligase RGLG [EC:6.3.2.19] (A)	--	[T]	Signal transduction mechanisms	Myb/SANT-like DNA-binding domain;; Copine	E3 ubiquitin-protein ligase RGLG2 GN=RGLG2 OS=Arabidopsis thaliana (Mouse-ear cress) PE=1 SV=1	O	Posttranslational modification, protein turnover, chaperones	hypothetical protein CICLE_v10020205mg [Citrus clementina]
NoveGene_3326	--	--	--	--	--	[V]	Defense mechanisms	--	--	V	Defense mechanisms	Vacuolar fusion protein CCZ1 like [Glycine soja]
NoveGene_1872	--	--	--	K03014|3.18186e-11|sly:101259186|DNA-directed RNA polymerases II and V subunit 6B-like; K03014 DNA-directed RNA polymerases I, II, and III subunit RPABC2 (A)	ko00230:Purine metabolism;ko00240:Pyrimidine metabolism;ko03020:RNA polymerase	[K]	Transcription	--	DNA-directed RNA polymerases II and V subunit 6B GN=F28I8.33 OS=Arabidopsis thaliana (Mouse-ear cress) PE=1 SV=1	K	Transcription	DNA-directed RNA polymerase IIa [Panax ginseng]
NoveGene_4832	--	--	Molecular Function: nucleotide binding (GO:0000166);; Molecular Function: protein kinase activity (GO:0004672);; Biological Process: phosphorylation (GO:0016310);;	--	--	--	--	--	--	T	Signal transduction mechanisms	PREDICTED: putative receptor protein kinase ZmPK1 [Populus euphratica]
NoveGene_2347	--	--	Cellular Component: nucleus (GO:0005634);; Molecular Function: zinc ion binding (GO:0008270);;	--	--	[O]	Posttranslational modification, protein turnover, chaperones	Ring finger domain;; Zinc finger, C3HC4 type (RING finger);; Zinc finger, C3HC4 type (RING finger);; zinc-RING finger domain;; Zinc finger, C3HC4 type (RING finger)	NEP1-interacting protein-like 1 GN=ATL27 OS=Arabidopsis thaliana (Mouse-ear cress) PE=2 SV=1	R	General function prediction only	hypothetical protein POPTR_0019s11640g [Populus trichocarpa]
NoveGene_1244	--	--	--	--	--	--	--	--	--	S	Function unknown	PREDICTED: uncharacterized protein LOC104592363 [Nelumbo nucifera]
NoveGene_176	[O]	Posttranslational modification, protein turnover, chaperones	Molecular Function: nucleotide binding (GO:0000166);;	K04043|3.24384e-49|cam:101493005|heat shock 70 kDa protein, mitochondrial-like; K04043 molecular chaperone DnaK (A)	ko03018:RNA degradation	[O]	Posttranslational modification, protein turnover, chaperones	Hsp70 protein	Heat shock 70 kDa protein, mitochondrial (Precursor) GN=HSP1 OS=Pisum sativum (Garden pea) PE=2 SV=1	O	Posttranslational modification, protein turnover, chaperones	hypothetical protein VITISV_017507 [Vitis vinifera]
NoveGene_2431	[KL]	--	Molecular Function: DNA binding (GO:0003677);; Molecular Function: helicase activity (GO:0004386);; Molecular Function: ATP binding (GO:0005524);; Cellular Component: nucleus (GO:0005634);; Biological Process: embryo sac development (GO:0009553);; Biological Process: cell growth (GO:0016049);; Molecular Function: nucleosome binding (GO:0031491);; Biological Process: ATP-dependent chromatin remode…	K11654|2.03806e-27|pda:103696400|putative chromatin-remodeling complex ATPase chain; K11654 SWI/SNF-related matrix-associated actin-dependent regulator of chromatin subfamily A member 5 [EC:3.6.4.-] (A)	--	[K]	Transcription	--	Probable chromatin-remodeling complex ATPase chain OS=Oryza sativa subsp. japonica (Rice) PE=2 SV=2	L	Replication, recombination and repair	hypothetical protein F383_15287 [Gossypium arboreum]
NoveGene_99	--	--	Molecular Function: metal ion binding (GO:0046872);;	--	--	--	--	Zinc-binding	--	R	General function prediction only	hypothetical protein POPTR_0001s01165g [Populus trichocarpa]
NoveGene_3268	--	--	--	--	--	--	--	--	--	S	Function unknown	PREDICTED: uncharacterized protein LOC103327530 [Prunus mume]
NoveGene_1945	--	--	--	--	--	--	--	--	--	R	General function prediction only	PREDICTED: uncharacterized protein LOC104234239 isoform X2 [Nicotiana sylvestris]
NoveGene_1328	[T]	Signal transduction mechanisms	Molecular Function: protein serine/threonine phosphatase activity (GO:0004722);; Biological Process: protein dephosphorylation (GO:0006470);;	K06269|3.60463e-24|vvi:100258649|serine/threonine-protein phosphatase PP1-like; K06269 serine/threonine-protein phosphatase PP1 catalytic subunit [EC:3.1.3.16] (A)	ko03015:mRNA surveillance pathway	[TR]	--	--	Serine/threonine-protein phosphatase PP1 isozyme 4 GN=TOPP4 OS=Arabidopsis thaliana (Mouse-ear cress) PE=1 SV=1	T	Signal transduction mechanisms	PREDICTED: serine/threonine-protein phosphatase PP1-like [Vitis vinifera]
NoveGene_4103	[P]	Inorganic ion transport and metabolism	Molecular Function: binding (GO:0005488);; Molecular Function: oxidoreductase activity (GO:0016491);;	K00430|3.23547e-111|vvi:100267361|peroxidase 65-like; K00430 peroxidase [EC:1.11.1.7] (A)	ko00360:Phenylalanine metabolism;ko00940:Phenylpropanoid biosynthesis	--	--	Peroxidase	Peroxidase 41 (Precursor) OS=Arabidopsis thaliana (Mouse-ear cress) PE=3 SV=1	G	Carbohydrate transport and metabolism	PREDICTED: peroxidase 65 [Vitis vinifera]
NoveGene_3726	--	--	Biological Process: metabolic process (GO:0008152);; Molecular Function: transferase activity, transferring acyl groups (GO:0016746);;	K13508|1.14879e-13|mdm:103450606|glycerol-3-phosphate 2-O-acyltransferase 6; K13508 glycerol-3-phosphate acyltransferase [EC:2.3.1.15] (A)	ko00561:Glycerolipid metabolism;ko00564:Glycerophospholipid metabolism	--	--	--	Probable glycerol-3-phosphate acyltransferase 8 GN=F5I10.4/F5I10.5 OS=Arabidopsis thaliana (Mouse-ear cress) PE=2 SV=1	I	Lipid transport and metabolism	PREDICTED: glycerol-3-phosphate 2-O-acyltransferase 6 [Nicotiana sylvestris]
NoveGene_2936	--	--	--	--	--	[R]	General function prediction only	Kelch motif;; Kelch motif;; Kelch motif;; Kelch motif;; Galactose oxidase, central domain;; Galactose oxidase, central domain	F-box/kelch-repeat protein SKIP6 GN=SKIP6 OS=Arabidopsis thaliana (Mouse-ear cress) PE=1 SV=1	R	General function prediction only	PREDICTED: F-box/kelch-repeat protein SKIP6 [Nicotiana sylvestris]
NoveGene_1241	--	--	Biological Process: regulation of transcription, DNA-templated (GO:0006355);; Biological Process: gravitropism (GO:0009630);; Biological Process: primary shoot apical meristem specification (GO:0010072);;	--	--	[R]	General function prediction only	--	Common plant regulatory factor 1 GN=CPRF1 OS=Petroselinum crispum (Parsley) PE=2 SV=1	R	General function prediction only	unnamed protein product [Coffea canephora]
NoveGene_192	[H]	Coenzyme transport and metabolism	--	--	--	--	--	Plant organelle RNA recognition domain	Lipoyl synthase, chloroplastic {ECO:0000255|HAMAP-Rule:MF_03129} (Precursor) OS=Ricinus communis (Castor bean) PE=3 SV=1	S	Function unknown	PREDICTED: protein ROOT PRIMORDIUM DEFECTIVE 1 [Cucumis melo]
NoveGene_28	--	--	Biological Process: fatty acid biosynthetic process (GO:0006633);; Molecular Function: oxidoreductase activity, acting on single donors with incorporation of molecular oxygen, incorporation of two atoms of oxygen (GO:0016702);; Molecular Function: metal ion binding (GO:0046872);;	K00454|0|pper:PRUPE_ppa000968mg|hypothetical protein; K00454 lipoxygenase [EC:1.13.11.12] (A)	ko00591:Linoleic acid metabolism;ko00592:alpha-Linolenic acid metabolism	--	--	Lipoxygenase;; Lipoxygenase	Linoleate 13S-lipoxygenase 2-1, chloroplastic (Precursor) GN=LOX2.1 OS=Solanum tuberosum (Potato) PE=1 SV=1	E	Amino acid transport and metabolism	hypothetical protein PRUPE_ppa000968mg [Prunus persica]
NoveGene_701	--	--	--	--	--	--	--	Hydrophobic seed protein	pEARLI1-like lipid transfer protein 3 (Precursor) GN=At4g12500 OS=Arabidopsis thaliana (Mouse-ear cress) PE=2 SV=1	R	General function prediction only	hypothetical protein PHAVU_003G218600g [Phaseolus vulgaris]
NoveGene_1820	--	--	--	--	--	[L]	Replication, recombination and repair	--	--	L	Replication, recombination and repair	hypothetical protein CICLE_v10025036mg [Citrus clementina]
NoveGene_3276	--	--	--	--	--	--	--	--	--	L	Replication, recombination and repair	hypothetical protein PRUPE_ppa015615mg [Prunus persica]
NoveGene_1156	[OC]	--	--	K03671|5.45954e-42|pvu:PHAVU_008G080900g|hypothetical protein; K03671 thioredoxin 1 (A)	--	[O]	Posttranslational modification, protein turnover, chaperones	F-box domain;; Thioredoxin	Thioredoxin H-type OS=Populus jackii (Balm of Gilead) PE=1 SV=1	O	Posttranslational modification, protein turnover, chaperones	hypothetical protein PHAVU_008G080900g [Phaseolus vulgaris]
NoveGene_4490	--	--	--	--	--	[L]	Replication, recombination and repair	hAT family C-terminal dimerisation region;; Domain of unknown function (DUF4413)	Putative AC transposase OS=Zea mays (Maize) PE=2 SV=2	L	Replication, recombination and repair	hypothetical protein POPTR_0004s11480g [Populus trichocarpa]
NoveGene_3737	--	--	Biological Process: proteolysis (GO:0006508);; Biological Process: lipid metabolic process (GO:0006629);; Molecular Function: peptidase activity (GO:0008233);; Molecular Function: hydrolase activity, acting on ester bonds (GO:0016788);;	--	--	--	--	--	--	--	--	hypothetical protein glysoja_022734 [Glycine soja]
NoveGene_2273	--	--	--	--	--	--	--	--	--	S	Function unknown	hypothetical protein OsJ_22054 [Oryza sativa Japonica Group]
NoveGene_5059	--	--	Molecular Function: RNA binding (GO:0003723);; Cellular Component: vacuole (GO:0005773);; Cellular Component: endoplasmic reticulum (GO:0005783);; Biological Process: aging (GO:0007568);; Cellular Component: ER body (GO:0010168);; Biological Process: negative regulation of autophagy (GO:0010507);; Biological Process: rRNA catabolic process (GO:0016075);; Molecular Function: ribonuclease T2 activi…	K01166|8.2139e-16|rcu:RCOM_1212030|ribonuclease t2, putative (EC:3.1.27.1); K01166 ribonuclease T2 [EC:3.1.27.1] (A)	--	[A]	RNA processing and modification	--	Ribonuclease 2 (Precursor) GN=RNS2 OS=Arabidopsis thaliana (Mouse-ear cress) PE=2 SV=1	A	RNA processing and modification	ribonuclease t2, putative [Ricinus communis]
NoveGene_4131	[T]	Signal transduction mechanisms	Molecular Function: phosphorelay sensor kinase activity (GO:0000155);; Biological Process: phosphorelay signal transduction system (GO:0000160);; Molecular Function: ATP binding (GO:0005524);; Cellular Component: mitochondrion (GO:0005739);; Biological Process: regulation of transcription, DNA-templated (GO:0006355);; Biological Process: circadian rhythm (GO:0007623);; Molecular Function: G-prote…	K12120|0|tcc:TCM_047056|Phytochrome A; K12120 phytochrome A (A)	ko04712:Circadian rhythm - plant	--	--	PAS fold;; Phytochrome region;; PAS domain;; PAS fold;; His Kinase A (phospho-acceptor) domain;; GAF domain;; PAS fold;; Phytochrome region;; Histidine kinase-, DNA gyrase B-, and HSP90-like ATPase	Phytochrome A GN=PHYA OS=Petroselinum crispum (Parsley) PE=2 SV=1	K	Transcription	RecName: Full=Phytochrome A [Petroselinum crispum]
NoveGene_4491	[R]	General function prediction only	Molecular Function: oxidoreductase activity, acting on paired donors, with incorporation or reduction of molecular oxygen, 2-oxoglutarate as one donor, and incorporation of one atom each of oxygen into both donors (GO:0016706);; Biological Process: oxidation-reduction process (GO:0055114);;	--	--	[QR]	--	2OG-Fe(II) oxygenase superfamily	Protein SRG1 GN=SRG1 OS=Arabidopsis thaliana (Mouse-ear cress) PE=2 SV=1	Q	Secondary metabolites biosynthesis, transport and catabolism	PREDICTED: protein SRG1-like [Sesamum indicum]
NoveGene_661	--	--	--	--	--	--	--	--	--	S	Function unknown	PREDICTED: uncharacterized protein LOC104452253 [Eucalyptus grandis]
NoveGene_1919	--	--	--	--	--	--	--	--	--	S	Function unknown	conserved hypothetical protein [Ricinus communis]
NoveGene_2430	--	--	Molecular Function: ubiquitin-protein transferase activity (GO:0004842);; Biological Process: protein ubiquitination (GO:0016567);;	K10590|2.44097e-17|vvi:100266125|E3 ubiquitin-protein ligase UPL3-like; K10590 E3 ubiquitin-protein ligase TRIP12 [EC:6.3.2.19] (A)	ko04120:Ubiquitin mediated proteolysis	[O]	Posttranslational modification, protein turnover, chaperones	--	E3 ubiquitin-protein ligase UPL3 GN=F20M13.160/F20M13.170 OS=Arabidopsis thaliana (Mouse-ear cress) PE=1 SV=1	O	Posttranslational modification, protein turnover, chaperones	PREDICTED: E3 ubiquitin-protein ligase UPL3-like [Nicotiana sylvestris]
NoveGene_116	--	--	--	--	--	[S]	Function unknown	Putative small multi-drug export protein	--	S	Function unknown	hypothetical protein L484_011973 [Morus notabilis]
NoveGene_4093	--	--	--	--	--	--	--	--	Polygalacturonase At1g48100 (Precursor) GN=At1g48100 OS=Arabidopsis thaliana (Mouse-ear cress) PE=2 SV=1	R	General function prediction only	Polygalacturonase [Morus notabilis]
NoveGene_2382	--	--	Cellular Component: Golgi apparatus (GO:0005794);; Biological Process: intracellular protein transport (GO:0006886);; Molecular Function: protein transporter activity (GO:0008565);; Biological Process: vesicle-mediated transport (GO:0016192);; Cellular Component: clathrin adaptor complex (GO:0030131);;	K12391|3.94471e-19|tcc:TCM_010277|Adaptor protein complex AP-1, gamma subunit isoform 1; K12391 AP-1 complex subunit gamma-1 (A)	--	[U]	Intracellular trafficking, secretion, and vesicular transport	--	AP-1 complex subunit gamma-1 GN=GAMMA-ADR OS=Arabidopsis thaliana (Mouse-ear cress) PE=1 SV=1	U	Intracellular trafficking, secretion, and vesicular transport	hypothetical protein F383_26904 [Gossypium arboreum]
NoveGene_4493	--	--	--	--	--	--	--	--	--	UY	-	PREDICTED: importin-11 isoform X1 [Vitis vinifera]
NoveGene_3845	--	--	Molecular Function: transmembrane transporter activity (GO:0022857);; Biological Process: transmembrane transport (GO:0055085);;	--	--	[R]	General function prediction only	--	MATE efflux family protein 3, chloroplastic (Precursor) GN=DTX45 OS=Arabidopsis thaliana (Mouse-ear cress) PE=2 SV=2	R	General function prediction only	PREDICTED: MATE efflux family protein 3, chloroplastic [Prunus mume]
NoveGene_2390	--	--	--	--	--	[CR]	--	--	Quinone-oxidoreductase homolog, chloroplastic GN=QOR OS=Spinacia oleracea (Spinach) PE=1 SV=1	Q	Secondary metabolites biosynthesis, transport and catabolism	hypothetical protein CICLE_v10021072mg [Citrus clementina]
NoveGene_105	--	--	--	--	--	[R]	General function prediction only	--	Putative quinone-oxidoreductase homolog, chloroplastic GN=At4g13010 OS=Arabidopsis thaliana (Mouse-ear cress) PE=2 SV=1	R	General function prediction only	unnamed protein product [Vitis vinifera]
NoveGene_734	--	--	--	--	--	--	--	--	Cytochrome c OS=Allium porrum (Leek) PE=1 SV=1	--	--	--
NoveGene_1840	[RTKL]	--	Molecular Function: protein serine/threonine kinase activity (GO:0004674);; Molecular Function: non-membrane spanning protein tyrosine kinase activity (GO:0004715);; Molecular Function: ATP binding (GO:0005524);; Biological Process: protein phosphorylation (GO:0006468);;	K04733|8.62674e-144|cic:CICLE_v10032157mg|hypothetical protein; K04733 interleukin-1 receptor-associated kinase 4 [EC:2.7.11.1] (A)	--	[T]	Signal transduction mechanisms	Protein tyrosine kinase;; Protein kinase domain	Probable LRR receptor-like serine/threonine-protein kinase At1g53430 (Precursor) GN=At1g53430 OS=Arabidopsis thaliana (Mouse-ear cress) PE=1 SV=1	T	Signal transduction mechanisms	hypothetical protein CICLE_v10032157mg [Citrus clementina]
NoveGene_4515	--	--	Molecular Function: RNA binding (GO:0003723);; Molecular Function: RNA-directed DNA polymerase activity (GO:0003964);; Biological Process: RNA-dependent DNA replication (GO:0006278);; Cellular Component: plastid (GO:0009536);;	--	--	[R]	General function prediction only	Reverse transcriptase (RNA-dependent DNA polymerase);; zinc-binding in reverse transcriptase	Uncharacterized mitochondrial protein AtMg00310 GN=AtMg00310 OS=Arabidopsis thaliana (Mouse-ear cress) PE=4 SV=1	R	General function prediction only	RNA-directed DNA polymerase (Reverse transcriptase) [Medicago truncatula]
NoveGene_4111	--	--	--	--	--	[R]	General function prediction only	--	Vacuole membrane protein KMS1 {ECO:0000303|PubMed:21294794} OS=Arabidopsis thaliana (Mouse-ear cress) PE=1 SV=1	S	Function unknown	PREDICTED: 5&apos;-nucleotidase domain-containing protein DDB_G0275467-like [Cucumis sativus]
NoveGene_2439	[RTKL]	--	Molecular Function: protein serine/threonine kinase activity (GO:0004674);; Molecular Function: ATP binding (GO:0005524);; Biological Process: protein phosphorylation (GO:0006468);; Molecular Function: oxidoreductase activity (GO:0016491);;	--	--	[T]	Signal transduction mechanisms	Protein kinase domain;; Protein tyrosine kinase	Wall-associated receptor kinase-like 14 (Precursor) GN=WAKL14 OS=Arabidopsis thaliana (Mouse-ear cress) PE=2 SV=2	T	Signal transduction mechanisms	kinase, putative [Ricinus communis]
NoveGene_3371	--	--	--	--	--	--	--	--	F-box protein At4g12382 GN=At4g12382 OS=Arabidopsis thaliana (Mouse-ear cress) PE=2 SV=1	R	General function prediction only	PREDICTED: F-box/kelch-repeat protein At1g57790-like [Nelumbo nucifera]
NoveGene_50	[O]	Posttranslational modification, protein turnover, chaperones	Biological Process: cell morphogenesis (GO:0000902);; Cellular Component: vacuole (GO:0005773);; Cellular Component: cytosol (GO:0005829);; Biological Process: fatty acid beta-oxidation (GO:0006635);; Molecular Function: cysteine-type peptidase activity (GO:0008234);; Biological Process: seed dormancy process (GO:0010162);; Biological Process: cell growth (GO:0016049);; Biological Process: Golgi …	K01363|4.71358e-159|brp:103836809|cathepsin B; K01363 cathepsin B [EC:3.4.22.1] (A)	--	[O]	Posttranslational modification, protein turnover, chaperones	Papain family cysteine protease;; Peptidase family C1 propeptide	Cysteine proteinase 2 (Precursor) GN=CCP2 OS=Zea mays (Maize) PE=2 SV=1	O	Posttranslational modification, protein turnover, chaperones	PREDICTED: cathepsin B-like [Eucalyptus grandis]
NoveGene_750	[F]	Nucleotide transport and metabolism	Molecular Function: adenylate kinase activity (GO:0004017);; Molecular Function: copper ion binding (GO:0005507);; Molecular Function: ATP binding (GO:0005524);; Cellular Component: mitochondrion (GO:0005739);; Cellular Component: plasma membrane (GO:0005886);; Biological Process: purine nucleotide metabolic process (GO:0006163);; Biological Process: response to cadmium ion (GO:0046686);; Biologi…	K00939|2.25605e-26|cic:CICLE_v10021896mg|hypothetical protein; K00939 adenylate kinase [EC:2.7.4.3] (A)	ko00230:Purine metabolism	[F]	Nucleotide transport and metabolism	--	Adenylate kinase 4 GN=ADK-B OS=Oryza sativa subsp. japonica (Rice) PE=2 SV=1	F	Nucleotide transport and metabolism	Adenylate kinase B [Morus notabilis]
NoveGene_2261	--	--	Molecular Function: serine-type endopeptidase activity (GO:0004252);; Biological Process: proteolysis (GO:0006508);; Cellular Component: external side of plasma membrane (GO:0009897);; Biological Process: stomatal complex morphogenesis (GO:0010103);; Biological Process: regulation of cell proliferation (GO:0042127);; Molecular Function: identical protein binding (GO:0042802);; Biological Process:…	--	--	--	--	--	--	R	General function prediction only	hypothetical protein MTR_3g105890 [Medicago truncatula]
NoveGene_1200	--	--	--	--	--	[A]	RNA processing and modification	--	Probable small nuclear ribonucleoprotein G GN=At2g23930 OS=Arabidopsis thaliana (Mouse-ear cress) PE=2 SV=1	S	Function unknown	hypothetical protein MIMGU_mgv1a026155mg [Erythranthe guttata]
NoveGene_185	--	--	Biological Process: MAPK cascade (GO:0000165);; Molecular Function: nucleotide binding (GO:0000166);; Molecular Function: protein serine/threonine kinase activity (GO:0004674);; Biological Process: protein phosphorylation (GO:0006468);; Molecular Function: oxidoreductase activity (GO:0016491);;	--	--	--	--	--	Probable leucine-rich repeat receptor-like protein kinase At5g49770 (Precursor) GN=At5g49770 OS=Arabidopsis thaliana (Mouse-ear cress) PE=2 SV=1	T	Signal transduction mechanisms	PREDICTED: probable leucine-rich repeat receptor-like protein kinase At5g49770 isoform X2 [Nicotiana sylvestris]
NoveGene_1822	--	--	--	--	--	--	--	--	--	S	Function unknown	PREDICTED: uncharacterized protein LOC104596077 [Nelumbo nucifera]
NoveGene_120	--	--	--	K17541|8.90141e-12|pvu:PHAVU_011G216200g|hypothetical protein; K17541 SCY1-like protein 2 (A)	--	[T]	Signal transduction mechanisms	--	--	R	General function prediction only	unnamed protein product [Coffea canephora]
NoveGene_1349	--	--	Molecular Function: sequence-specific DNA binding transcription factor activity (GO:0003700);; Cellular Component: nucleus (GO:0005634);; Biological Process: regulation of transcription, DNA-templated (GO:0006355);; Biological Process: protein acetylation (GO:0006473);; Biological Process: cuticle development (GO:0042335);; Biological Process: anthocyanin accumulation in tissues in response to UV…	K09338|3.34001e-17|crb:CARUB_v10000257mg|hypothetical protein; K09338 homeobox-leucine zipper protein (A)	--	--	--	START domain	Homeobox-leucine zipper protein ANTHOCYANINLESS 2 GN=ANL2 OS=Arabidopsis thaliana (Mouse-ear cress) PE=2 SV=1	K	Transcription	PREDICTED: homeobox-leucine zipper protein ANTHOCYANINLESS 2 [Camelina sativa]
NoveGene_773	--	--	--	--	--	--	--	--	--	S	Function unknown	PREDICTED: uncharacterized protein LOC104241727 [Nicotiana sylvestris]

## Sheet: Table S2
TableS2. Genes showed significantly differentially expression between P2S and P2M at the latter three stages
#GeneID	KEGG_annotation	KEGG_pathway_annotation	Swiss-Prot_annotation
LOC108208857	K03283|0|pmum:103332638|heat shock cognate 70 kDa protein 2; K03283 heat shock 70kDa protein 1/8 (A)	Spliceosome (ko03040);; Protein processing in endoplasmic reticulum (ko04141);; Endocytosis (ko04144)	Heat shock cognate 70 kDa protein 2 GN=HSC-2 OS=Solanum lycopersicum (Tomato) PE=1 SV=1
LOC108223701	K03283|0|gmx:100816111|HSP70; heat shock cognate 70 kDa protein-like; K03283 heat shock 70kDa protein 1/8 (A)	Spliceosome (ko03040);; Protein processing in endoplasmic reticulum (ko04141);; Endocytosis (ko04144)	Heat shock cognate 70 kDa protein 2 GN=HSC-2 OS=Solanum lycopersicum (Tomato) PE=1 SV=1
LOC108227515	K04079|0|cmo:103484110|heat shock protein 83; K04079 molecular chaperone HtpG (A)	Protein processing in endoplasmic reticulum (ko04141);; Plant-pathogen interaction (ko04626)	Heat shock protein 83 GN=HSP83A OS=Ipomoea nil (Japanese morning glory) PE=2 SV=1
LOC108193767	K13993|2.00748e-72|pper:PRUPE_ppa010762mg|hypothetical protein; K13993 HSP20 family protein (A)	Protein processing in endoplasmic reticulum (ko04141)	25.3 kDa heat shock protein, chloroplastic (Precursor) GN=HSP25.3 OS=Arabidopsis thaliana (Mouse-ear cress) PE=2 SV=1
LOC108210532	K09562|0|cic:CICLE_v10011911mg|hypothetical protein; K09562 hsp70-interacting protein (A)	Protein processing in endoplasmic reticulum (ko04141)	--
LOC108211448	K13993|3.22285e-58|sot:102584503|small heat shock protein, chloroplastic-like; K13993 HSP20 family protein (A)	Protein processing in endoplasmic reticulum (ko04141)	Small heat shock protein, chloroplastic (Fragment) GN=HSP22 OS=Glycine max (Soybean) PE=2 SV=1
LOC108211516	K13993|5.9337e-74|pop:POPTR_0187s00240g|17.5 kd heat shock family protein; K13993 HSP20 family protein (A)	Protein processing in endoplasmic reticulum (ko04141)	18.2 kDa class I heat shock protein GN=HSP18.2 OS=Medicago sativa (Alfalfa) PE=2 SV=1
LOC108222175	K13993|1.09116e-45|vvi:100266263|26.5 kDa heat shock protein, mitochondrial; K13993 HSP20 family protein (A)	Protein processing in endoplasmic reticulum (ko04141)	26.5 kDa heat shock protein, mitochondrial (Precursor) GN=HSP26.5 OS=Arabidopsis thaliana (Mouse-ear cress) PE=2 SV=1
LOC108224335	K13993|1.44932e-65|vvi:100244609|17.4 kDa class III heat shock protein; K13993 HSP20 family protein (A)	Protein processing in endoplasmic reticulum (ko04141)	17.4 kDa class III heat shock protein GN=HSP17.4B OS=Arabidopsis thaliana (Mouse-ear cress) PE=2 SV=1
LOC108225799	K13993|2.52875e-73|cic:CICLE_v10009756mg|hypothetical protein; K13993 HSP20 family protein (A)	Protein processing in endoplasmic reticulum (ko04141)	17.9 kDa class II heat shock protein GN=HSP17.9 OS=Helianthus annuus (Common sunflower) PE=2 SV=1
LOC108225801	K13993|8.621e-68|mtr:MTR_6g061940|18.2 kDa class I heat shock protein; K13993 HSP20 family protein (A)	Protein processing in endoplasmic reticulum (ko04141)	17.8 kDa class I heat shock protein OS=Daucus carota (Wild carrot) PE=3 SV=1
LOC108226456	K13449|3.16737e-69|vvi:100265141|basic form of pathogenesis-related protein 1-like; K13449 pathogenesis-related protein 1 (A)	Plant hormone signal transduction (ko04075);; Plant-pathogen interaction (ko04626)	Pathogenesis-related protein PR-1 type (Precursor) OS=Sambucus nigra (European elder) PE=2 SV=1
LOC108218455	K01193|0|cit:102616117|beta-fructofuranosidase, insoluble isoenzyme 1-like; K01193 beta-fructofuranosidase [EC:3.2.1.26] (A)	Galactose metabolism (ko00052);; Starch and sucrose metabolism (ko00500)	Beta-fructofuranosidase, insoluble isoenzyme 1 (Precursor) GN=INV1 OS=Daucus carota (Wild carrot) PE=1 SV=1
LOC108216136	K09840|0|sot:102577783|9-cis-epoxy-carotenoid dioxygenase 1; K09840 9-cis-epoxycarotenoid dioxygenase [EC:1.13.11.51] (A)	Carotenoid biosynthesis (ko00906)	9-cis-epoxycarotenoid dioxygenase NCED1, chloroplastic (Precursor) GN=NCED1 OS=Phaseolus vulgaris (Kidney bean) PE=2 SV=1
NoveGene_2242	--	--	Glutamate decarboxylase GN=GAD OS=Petunia hybrida (Petunia) PE=1 SV=1
LOC108192515	--	--	LOB domain-containing protein 41 GN=F16B3.18 OS=Arabidopsis thaliana (Mouse-ear cress) PE=2 SV=1
LOC108193501	K09510|0|vvi:100252168|dnaJ homolog subfamily B member 13; K09510 DnaJ homolog subfamily B member 4 (A)	--	Chaperone protein dnaJ 3 (Precursor) GN=F26G5.60 OS=Arabidopsis thaliana (Mouse-ear cress) PE=1 SV=2
LOC108197787	--	--	Kirola {ECO:0000303|PubMed:21309790} OS=Actinidia deliciosa (Kiwi) PE=1 SV=1
LOC108199071	--	--	1-aminocyclopropane-1-carboxylate oxidase homolog 1 GN=At1g06620 OS=Arabidopsis thaliana (Mouse-ear cress) PE=2 SV=1
LOC108202012	--	--	Protein CRABS CLAW GN=CRC OS=Arabidopsis thaliana (Mouse-ear cress) PE=1 SV=2
LOC108206893	--	--	Probable WRKY transcription factor 71 GN=WRKY71 OS=Arabidopsis thaliana (Mouse-ear cress) PE=2 SV=1
LOC108207411	--	--	PREDICTED: uncharacterized protein LOC100253802 [Vitis vinifera]
LOC108207957	--	--	Glycerophosphodiester phosphodiesterase protein kinase domain-containing GDPDL2 {ECO:0000305} (Precursor) OS=Arabidopsis thaliana (Mouse-ear cress) PE=1 SV=1
LOC108215303	--	--	F-box/FBD/LRR-repeat protein At1g13570 GN=At1g13570 OS=Arabidopsis thaliana (Mouse-ear cress) PE=2 SV=1
LOC108218075	--	--	Probable F-box protein At5g04010 GN=NSFBx OS=Arabidopsis thaliana (Mouse-ear cress) PE=2 SV=1
LOC108219036	--	--	Potassium channel AKT1 GN=AKT1 OS=Arabidopsis thaliana (Mouse-ear cress) PE=1 SV=2
LOC108220943	--	--	NAC domain-containing protein 19 GN=F14G24.16 OS=Arabidopsis thaliana (Mouse-ear cress) PE=1 SV=1
LOC108223764	--	--	Probable receptor-like protein kinase At5g39030 (Precursor) GN=At5g39030 OS=Arabidopsis thaliana (Mouse-ear cress) PE=2 SV=1
LOC108223765	--	--	Glycerophosphodiester phosphodiesterase protein kinase domain-containing GDPDL2 {ECO:0000305} (Precursor) OS=Arabidopsis thaliana (Mouse-ear cress) PE=1 SV=1
LOC108225586	--	--	Glucan endo-1,3-beta-glucosidase, basic isoform (Precursor) GN=GNS1 OS=Prunus persica (Peach) PE=3 SV=1
LOC108225912	--	--	Mitogen-activated protein kinase kinase kinase 2 GN=ANP2 OS=Arabidopsis thaliana (Mouse-ear cress) PE=2 SV=1

## Sheet: Table S3
Table S3. The top10 most significantly enriched GO terms between P2M and P2S during four stages
Molecular function	GO.ID	Annotated	Significant	KS	Term
P2S1 vs P2M1	GO:0008026	112	0	0.00051	ATP-dependent helicase activity	The smaller the KS value is, the more significant the enrichment of GO term is.
	GO:0047036	6	0	0.0007	codeinone reductase (NADPH) activity
	GO:0004650	42	2	0.00088	polygalacturonase activity
	GO:0008649	6	0	0.00144	rRNA methyltransferase activity
	GO:0000155	18	0	0.00206	phosphorelay sensor kinase activity
	GO:1901682	19	0	0.0026	sulfur compound transmembrane transporter activity
	GO:0004364	20	0	0.0029	glutathione transferase activity
	GO:0043295	7	0	0.00327	glutathione binding
	GO:0035251	119	1	0.00328	UDP-glucosyltransferase activity
	GO:0000976	11	0	0.0042	transcription regulatory region sequence-specific DNA binding
P2S2 vs P2M2	GO:0000976	11	1	0.00052	transcription regulatory region sequence-specific DNA binding
	GO:0008026	112	0	0.00064	ATP-dependent helicase activity
	GO:0047036	6	0	0.00075	codeinone reductase (NADPH) activity
	GO:0004650	42	1	0.00102	polygalacturonase activity
	GO:0008649	6	0	0.00157	rRNA methyltransferase activity
	GO:0000155	18	0	0.00228	phosphorelay sensor kinase activity
	GO:1901682	19	0	0.00285	sulfur compound transmembrane transporter activity
	GO:0004364	20	0	0.00318	glutathione transferase activity
	GO:0051082	94	9	0.00335	unfolded protein binding
	GO:0043295	7	0	0.0035	glutathione binding
P2S3 vs P2M3	GO:0016746	333	26	0.0006	transferase activity, transferring acyl groups
	GO:0015416	27	7	0.00066	organic phosphonate transmembrane-transporting ATPase activity
	GO:0008026	112	4	0.00079	ATP-dependent helicase activity
	GO:0035251	119	10	0.00106	UDP-glucosyltransferase activity
	GO:0047036	6	0	0.00123	codeinone reductase (NADPH) activity
	GO:0008509	218	15	0.00215	anion transmembrane transporter activity
	GO:0004650	42	0	0.00231	polygalacturonase activity
	GO:0008649	6	0	0.00265	rRNA methyltransferase activity
	GO:0000155	18	0	0.00433	phosphorelay sensor kinase activity
	GO:0005524	1616	76	0.00457	ATP binding
P2S4 vs P2M4	GO:0050184	15	11	2.1e-07	phosphatidylcholine desaturase activity
	GO:0016717	38	15	5.7e-07	oxidoreductase activity, acting on paired donors, with oxidation of a pair of donors resulting in the reduction of molecular oxygen to two molecules of water
	GO:0000155	18	1	0.00055	phosphorelay sensor kinase activity
	GO:0047036	6	0	0.00092	codeinone reductase (NADPH) activity
	GO:0008026	112	0	0.001	ATP-dependent helicase activity
	GO:0004650	42	0	0.00148	polygalacturonase activity
	GO:0005355	9	1	0.00192	glucose transmembrane transporter activity
	GO:0008649	6	0	0.00196	rRNA methyltransferase activity
	GO:0035251	119	6	0.00262	UDP-glucosyltransferase activity
	GO:0003678	19	6	0.00319	DNA helicase activity
Biological process
P2S1 vs P2M1	GO:0010218	74	5	0.00045	response to far red light
	GO:0009638	13	1	0.00073	phototropism
	GO:0044003	35	0	0.00085	modification by symbiont of host morphology or physiology
	GO:0043161	64	0	0.00138	proteasome-mediated ubiquitin-dependent protein catabolic process
	GO:0016568	249	0	0.00154	chromatin modification
	GO:0010114	78	5	0.0017	response to red light
	GO:0006820	353	2	0.00195	anion transport
	GO:0006551	13	0	0.00214	leucine metabolic process
	GO:0006730	32	0	0.00322	one-carbon metabolic process
	GO:0043414	260	0	0.00367	macromolecule methylation
P2S2 vs P2M2	GO:0010218	74	0	0.00055	response to far red light
	GO:0006950	1976	51	0.00085	response to stress
	GO:0044003	35	0	0.00095	modification by symbiont of host morphology or physiology
	GO:0006820	353	4	0.00152	anion transport
	GO:0043161	64	0	0.00162	proteasome-mediated ubiquitin-dependent protein catabolic process
	GO:0010114	78	1	0.00204	response to red light
	GO:0016568	249	0	0.00214	chromatin modification
	GO:0006551	13	0	0.00229	leucine metabolic process
	GO:0006730	32	0	0.00357	one-carbon metabolic process
	GO:2000024	7	0	0.00387	regulation of leaf development
P2S3 vs P2M3	GO:0006950	1976	131	0.00018	response to stress
	GO:0043161	64	5	0.00109	proteasome-mediated ubiquitin-dependent protein catabolic process
	GO:0042335	33	6	0.00113	cuticle development
	GO:0009628	1334	85	0.00128	response to abiotic stimulus
	GO:0010218	74	1	0.00159	response to far red light
	GO:0006664	46	1	0.0018	glycolipid metabolic process
	GO:0044003	35	0	0.0021	modification by symbiont of host morphology or physiology
	GO:0006730	32	1	0.00265	one-carbon metabolic process
	GO:0010025	21	8	0.0033	wax biosynthetic process
	GO:0006551	13	0	0.00351	leucine metabolic process
P2S4 vs P2M4	GO:0006270	27	7	0.00037	DNA replication initiation
	GO:0010218	74	2	0.00037	response to far red light
	GO:0010119	26	5	0.0004	regulation of stomatal movement
	GO:0015749	10	1	0.00073	monosaccharide transport
	GO:0006950	1976	90	0.00085	response to stress
	GO:0016568	249	11	0.00094	chromatin modification
	GO:0006275	62	7	0.00104	regulation of DNA replication
	GO:0009638	13	1	0.00106	phototropism
	GO:0044003	35	1	0.00137	modification by symbiont of host morphology or physiology
	GO:0010114	78	2	0.00149	response to red light
	GO:0009628	1334	53	0.00961	response to abiotic stimulus
Cellular component
P2S1 vs P2M1	GO:0030118	39	0	0.0064	clathrin coat
	GO:0009897	6	0	0.0064	external side of plasma membrane
	GO:0000275	6	1	0.0117	mitochondrial proton-transporting ATP synthase complex, catalytic core F(1)
	GO:0016272	9	0	0.0138	prefoldin complex
	GO:0005634	1639	4	0.0208	nucleus
	GO:0030131	22	0	0.0208	clathrin adaptor complex
	GO:0000152	12	0	0.0229	nuclear ubiquitin ligase complex
	GO:0009941	430	8	0.025	chloroplast envelope
	GO:0005680	9	0	0.0252	anaphase-promoting complex
	GO:0012506	42	0	0.0275	vesicle membrane
P2S2 vs P2M2	GO:0009897	6	0	0.0069	external side of plasma membrane
	GO:0030118	39	2	0.0072	clathrin coat
	GO:0000275	6	1	0.0122	mitochondrial proton-transporting ATP synthase complex, catalytic core F(1)
	GO:0016272	9	0	0.0145	prefoldin complex
	GO:0030131	22	1	0.022	clathrin adaptor complex
	GO:0000152	12	0	0.0245	nuclear ubiquitin ligase complex
	GO:0005680	9	0	0.0267	anaphase-promoting complex
	GO:0005634	1639	18	0.0275	nucleus
	GO:0012506	42	0	0.0293	vesicle membrane
	GO:0000790	9	0	0.0305	nuclear chromatin
P2S3 vs P2M3	GO:0009897	6	2	2e-05	external side of plasma membrane
	GO:0005680	9	1	0.006	anaphase-promoting complex
	GO:0030118	39	0	0.012	clathrin coat
	GO:0000275	6	0	0.016	mitochondrial proton-transporting ATP synthase complex, catalytic core F(1)
	GO:0048475	64	0	0.02	coated membrane
	GO:0030117	64	0	0.02	membrane coat
	GO:0016459	20	1	0.021	myosin complex
	GO:0005753	21	1	0.021	mitochondrial proton-transporting ATP synthase complex
	GO:0016272	9	0	0.022	prefoldin complex
	GO:0009524	38	1	0.028	phragmoplast
P2S4 vs P2M4	GO:0042555	7	5	0.001	MCM complex
	GO:0009897	6	0	0.008	external side of plasma membrane
	GO:0030118	39	0	0.0086	clathrin coat
	GO:0000275	6	0	0.0137	mitochondrial proton-transporting ATP synthase complex, catalytic core F(1)
	GO:0016272	9	0	0.0169	prefoldin complex
	GO:0009524	38	1	0.0185	phragmoplast
	GO:0030131	22	0	0.0247	clathrin adaptor complex
	GO:0005634	1639	34	0.0273	nucleus
	GO:0000152	12	0	0.0291	nuclear ubiquitin ligase complex
	GO:0005680	9	0	0.0309	anaphase-promoting complex

## Sheet: Table S4
Table S4. KEGG Pathway analysis of DEGs between P2S and P2M during four stages.
P2S1 vs P2M1
#Pathway	ko_ID	DEG	Gene	DEG_all	Gene_all
Starch and sucrose metabolism	ko00500	6	286	47	5986	LOC108193059;LOC108199981;LOC108202532;LOC108209529;LOC108210017;LOC108218454
Plant hormone signal transduction	ko04075	5	371	47	5986	Carrot_newGene_1959;LOC108205779;LOC108217898;LOC108219907;LOC108225746
Galactose metabolism	ko00052	4	82	47	5986	LOC108209529;LOC108210220;LOC108218427;LOC108218454
Photosynthesis - antenna proteins	ko00196	4	35	47	5986	LOC108197341;LOC108205957;LOC108206146;LOC108224860
Oxidative phosphorylation	ko00190	3	184	47	5986	Carrot_newGene_602;atp9;nad6
Amino sugar and nucleotide sugar metabolism	ko00520	2	143	47	5986	LOC108202532;LOC108210220
Linoleic acid metabolism	ko00591	2	19	47	5986	LOC108195869;LOC108198193
Phenylpropanoid biosynthesis	ko00940	2	225	47	5986	LOC108193059;LOC108211204
Plant-pathogen interaction	ko04626	2	231	47	5986	LOC108204317;LOC108220265
Carotenoid biosynthesis	ko00906	2	45	47	5986	LOC108203135;LOC108208135
Protein processing in endoplasmic reticulum	ko04141	2	286	47	5986	LOC108217669;LOC108220886
alpha-Linolenic acid metabolism	ko00592	2	54	47	5986	LOC108195869;LOC108198193
Circadian rhythm - plant	ko04712	2	61	47	5986	LOC108202572;LOC108208909
Purine metabolism	ko00230	2	194	47	5986	LOC108193360;LOC108202592
Valine, leucine and isoleucine degradation	ko00280	1	56	47	5986	LOC108204351
Diterpenoid biosynthesis	ko00904	1	41	47	5986	LOC108216746
Phosphatidylinositol signaling system	ko04070	1	82	47	5986	LOC108211545
Cyanoamino acid metabolism	ko00460	1	49	47	5986	LOC108193059
Endocytosis	ko04144	1	189	47	5986	LOC108202293
Sulfur metabolism	ko00920	1	38	47	5986	LOC108214912
Monoterpenoid biosynthesis	ko00902	1	21	47	5986	LOC108205518
Ascorbate and aldarate metabolism	ko00053	1	49	47	5986	LOC108206205
Isoquinoline alkaloid biosynthesis	ko00950	1	24	47	5986	LOC108208398
Inositol phosphate metabolism	ko00562	1	75	47	5986	LOC108211545
Tyrosine metabolism	ko00350	1	53	47	5986	LOC108208398
Sesquiterpenoid and triterpenoid biosynthesis	ko00909	1	35	47	5986	LOC108192917
Ribosome biogenesis in eukaryotes	ko03008	1	121	47	5986	Carrot_newGene_1279
Fatty acid elongation	ko00062	1	44	47	5986	LOC108209213
Pentose and glucuronate interconversions	ko00040	1	171	47	5986	LOC108199981
Photosynthesis	ko00195	1	90	47	5986	LOC108200781
Cysteine and methionine metabolism	ko00270	1	114	47	5986	LOC108224329
Pyrimidine metabolism	ko00240	1	144	47	5986	LOC108202592
Alanine, aspartate and glutamate metabolism	ko00250	1	63	47	5986	LOC108209834
Arginine and proline metabolism	ko00330	1	96	47	5986	LOC108224329
Ubiquitin mediated proteolysis	ko04120	1	173	47	5986	LOC108202293
P2S2 vs P2M2
#Pathway	ko_ID	DEG	Gene	DEG_all	Gene_all
Protein processing in endoplasmic reticulum	ko04141	28	286	91	5986	Carrot_newGene_146;Carrot_newGene_1963;Carrot_newGene_2345;LOC108192288;LOC108193601;LOC108193767;LOC108198330;LOC108198986;LOC108202086;LOC108205095;LOC108208857;LOC108210519;LOC108210532;LOC108211101;LOC108211448;LOC108211516;LOC108211582;LOC108215994;LOC108222073;LOC108222175;LOC108222768;LOC108223701;LOC108224335;LOC108225374;LOC108225799;LOC108225801;LOC108226767;LOC108227515
Plant-pathogen interaction	ko04626	9	231	91	5986	Carrot_newGene_1963;LOC108196181;LOC108206815;LOC108210519;LOC108211101;LOC108212303;LOC108215786;LOC108226456;LOC108227515
Phenylpropanoid biosynthesis	ko00940	5	225	91	5986	LOC108204546;LOC108211704;LOC108214674;LOC108216901;LOC108221040
Plant hormone signal transduction	ko04075	5	371	91	5986	LOC108207016;LOC108211557;LOC108218703;LOC108225746;LOC108226456
Carotenoid biosynthesis	ko00906	4	45	91	5986	LOC108210231;LOC108216136;LOC108220601;LOC108226639
RNA transport	ko03013	4	211	91	5986	LOC108199480;LOC108210876;LOC108218953;LOC108220151
Spliceosome	ko03040	4	253	91	5986	LOC108198527;LOC108208857;LOC108222768;LOC108223701
Biosynthesis of amino acids	ko01230	4	274	91	5986	LOC108200576;LOC108200704;LOC108224600;LOC108225922
Galactose metabolism	ko00052	4	82	91	5986	LOC108200576;LOC108200895;LOC108204362;LOC108218455
Pyrimidine metabolism	ko00240	3	144	91	5986	Carrot_newGene_1354;LOC108198821;LOC108200229
RNA polymerase	ko03020	3	55	91	5986	Carrot_newGene_1354;LOC108198821;LOC108200229
Phenylalanine metabolism	ko00360	3	146	91	5986	LOC108204546;LOC108214674;LOC108216901
Carbon metabolism	ko01200	3	302	91	5986	LOC108200576;LOC108221560;LOC108224576
Diterpenoid biosynthesis	ko00904	3	41	91	5986	LOC108212853;LOC108219976;LOC108225584
Purine metabolism	ko00230	3	194	91	5986	Carrot_newGene_1354;LOC108198821;LOC108200229
Endocytosis	ko04144	3	189	91	5986	LOC108208857;LOC108222768;LOC108223701
Amino sugar and nucleotide sugar metabolism	ko00520	3	143	91	5986	LOC108198823;LOC108216320;LOC108217951
Ubiquitin mediated proteolysis	ko04120	2	173	91	5986	LOC108205095;LOC108215994
Starch and sucrose metabolism	ko00500	2	286	91	5986	LOC108204362;LOC108218455
Zeatin biosynthesis	ko00908	2	42	91	5986	LOC108199038;LOC108225601
Homologous recombination	ko03440	2	167	91	5986	Carrot_newGene_4099;LOC108217881
Isoquinoline alkaloid biosynthesis	ko00950	2	24	91	5986	Carrot_newGene_3296;LOC108208398
Alanine, aspartate and glutamate metabolism	ko00250	2	63	91	5986	LOC108200704;LOC108209834
Nitrogen metabolism	ko00910	2	61	91	5986	LOC108200704;LOC108211968
Phenylalanine, tyrosine and tryptophan biosynthesis	ko00400	2	54	91	5986	LOC108224600;LOC108225922
Tyrosine metabolism	ko00350	2	53	91	5986	Carrot_newGene_3296;LOC108208398
Pentose phosphate pathway	ko00030	2	60	91	5986	LOC108200576;LOC108224576
Cutin, suberine and wax biosynthesis	ko00073	2	43	91	5986	LOC108194593;LOC108217956
Fatty acid metabolism	ko01212	2	146	91	5986	LOC108208087;LOC108220600
Terpenoid backbone biosynthesis	ko00900	2	66	91	5986	LOC108195524;LOC108195887
Pyruvate metabolism	ko00620	1	117	91	5986	LOC108221560
Peroxisome	ko04146	1	108	91	5986	LOC108212562
Arginine and proline metabolism	ko00330	1	96	91	5986	LOC108200704
Phosphatidylinositol signaling system	ko04070	1	82	91	5986	LOC108206815
Carbon fixation in photosynthetic organisms	ko00710	1	93	91	5986	LOC108221560
RNA degradation	ko03018	1	136	91	5986	LOC108200576
Porphyrin and chlorophyll metabolism	ko00860	1	49	91	5986	LOC108195887
mRNA surveillance pathway	ko03015	1	162	91	5986	Carrot_newGene_2903
Linoleic acid metabolism	ko00591	1	19	91	5986	LOC108198193
Biosynthesis of unsaturated fatty acids	ko01040	1	81	91	5986	LOC108220600
alpha-Linolenic acid metabolism	ko00592	1	54	91	5986	LOC108198193
Oxidative phosphorylation	ko00190	1	184	91	5986	Carrot_newGene_602
Fatty acid elongation	ko00062	1	44	91	5986	LOC108208087
Glyoxylate and dicarboxylate metabolism	ko00630	1	89	91	5986	LOC108200704
Ascorbate and aldarate metabolism	ko00053	1	49	91	5986	LOC108199574
Fructose and mannose metabolism	ko00051	1	63	91	5986	LOC108200576
N-Glycan biosynthesis	ko00510	1	62	91	5986	Carrot_newGene_3283
Glycine, serine and threonine metabolism	ko00260	1	71	91	5986	LOC108225922
Ribosome biogenesis in eukaryotes	ko03008	1	121	91	5986	LOC108205029
Ubiquinone and other terpenoid-quinone biosynthesis	ko00130	1	49	91	5986	LOC108197793
Glycolysis / Gluconeogenesis	ko00010	1	153	91	5986	LOC108200576
Phagosome	ko04145	1	99	91	5986	Carrot_newGene_2345
P2S3 vs P2M3
#Pathway	ko_ID	DEG	gene	DEG_all	gene_all
Protein processing in endoplasmic reticulum	ko04141	20	286	249	5986	LOC108193767;LOC108197184;LOC108198740;LOC108198986;LOC108205311;LOC108208113;LOC108208479;LOC108208857;LOC108210532;LOC108211101;LOC108211448;LOC108211516;LOC108220273;LOC108220275;LOC108222175;LOC108223701;LOC108224335;LOC108225799;LOC108225801;LOC108227515
Plant hormone signal transduction	ko04075	19	371	249	5986	LOC108193794;LOC108198612;LOC108199701;LOC108200255;LOC108204025;LOC108205083;LOC108206552;LOC108209455;LOC108210419;LOC108211159;LOC108212070;LOC108213203;LOC108216308;LOC108220452;LOC108223871;LOC108224263;LOC108226456;LOC108226581;LOC108226833
Plant-pathogen interaction	ko04626	18	231	249	5986	LOC108195460;LOC108195521;LOC108196181;LOC108198612;LOC108205865;LOC108208412;LOC108209262;LOC108209733;LOC108210400;LOC108211101;LOC108216479;LOC108218364;LOC108219317;LOC108224532;LOC108226409;LOC108226456;LOC108227172;LOC108227515
Phenylpropanoid biosynthesis	ko00940	13	225	249	5986	Carrot_newGene_1162;LOC108194950;LOC108204546;LOC108211505;LOC108213631;LOC108215217;LOC108215746;LOC108220388;LOC108220774;LOC108223132;LOC108223257;LOC108224075;LOC108228004
Oxidative phosphorylation	ko00190	12	184	249	5986	Carrot_newGene_1262;LOC108192759;LOC108214800;LOC108219251;LOC108222083;LOC108224321;LOC108227727;atpB;cox2;cox3;nad2;nad9
Glycerolipid metabolism	ko00561	11	85	249	5986	Carrot_newGene_3726;LOC108196434;LOC108203450;LOC108205659;LOC108210583;LOC108210867;LOC108213502;LOC108214189;LOC108216371;LOC108226527;LOC108227891
Glycerophospholipid metabolism	ko00564	11	111	249	5986	Carrot_newGene_3726;LOC108196434;LOC108199873;LOC108205659;LOC108210583;LOC108214189;LOC108214352;LOC108216041;LOC108216371;LOC108226527;LOC108227891
Carbon metabolism	ko01200	9	302	249	5986	LOC108194026;LOC108197758;LOC108198684;LOC108207704;LOC108214323;LOC108214363;LOC108215635;LOC108215943;LOC108220137
Glycolysis / Gluconeogenesis	ko00010	9	153	249	5986	Carrot_newGene_1245;LOC108196280;LOC108199640;LOC108203450;LOC108205905;LOC108214323;LOC108215635;LOC108215943;LOC108216609
Phenylalanine metabolism	ko00360	8	146	249	5986	Carrot_newGene_1162;LOC108194950;LOC108204546;LOC108213631;LOC108215746;LOC108220388;LOC108220774;LOC108228004
Flavonoid biosynthesis	ko00941	8	62	249	5986	LOC108197475;LOC108211971;LOC108213382;LOC108215973;LOC108216819;LOC108220774;LOC108221899;LOC108223132
Amino sugar and nucleotide sugar metabolism	ko00520	8	143	249	5986	LOC108196653;LOC108200339;LOC108203430;LOC108210220;LOC108216320;LOC108216488;LOC108217951;LOC108218641
Fatty acid metabolism	ko01212	8	146	249	5986	LOC108194026;LOC108199923;LOC108206807;LOC108209920;LOC108211240;LOC108217797;LOC108220169;LOC108225722
Starch and sucrose metabolism	ko00500	8	286	249	5986	LOC108199296;LOC108204362;LOC108205405;LOC108209529;LOC108211505;LOC108215772;LOC108218455;LOC108227732
Fatty acid degradation	ko00071	7	68	249	5986	Carrot_newGene_1245;LOC108203450;LOC108205905;LOC108209920;LOC108211240;LOC108214323;LOC108225722
Peroxisome	ko04146	7	108	249	5986	LOC108200591;LOC108204104;LOC108209920;LOC108211240;LOC108218502;LOC108224442;LOC108225722
Biosynthesis of amino acids	ko01230	6	274	249	5986	Carrot_newGene_631;LOC108197758;LOC108207704;LOC108213327;LOC108215943;LOC108218968
alpha-Linolenic acid metabolism	ko00592	6	54	249	5986	Carrot_newGene_1245;Carrot_newGene_28;LOC108195310;LOC108209920;LOC108211264;LOC108215174
Cysteine and methionine metabolism	ko00270	6	114	249	5986	LOC108196026;LOC108197774;LOC108207704;LOC108209046;LOC108211632;LOC108218968
Glutathione metabolism	ko00480	6	113	249	5986	LOC108195221;LOC108196400;LOC108197915;LOC108199310;LOC108200013;LOC108225074
Carotenoid biosynthesis	ko00906	6	45	249	5986	LOC108200176;LOC108203135;LOC108216136;LOC108216832;LOC108217689;LOC108220601
Spliceosome	ko03040	6	253	249	5986	Carrot_newGene_4074;LOC108193378;LOC108203105;LOC108208857;LOC108223701;LOC108227494
Arginine and proline metabolism	ko00330	5	96	249	5986	Carrot_newGene_631;LOC108196026;LOC108197774;LOC108200790;LOC108203450
Fatty acid elongation	ko00062	5	44	249	5986	LOC108192253;LOC108195180;LOC108197258;LOC108213144;LOC108217797
Phosphatidylinositol signaling system	ko04070	5	82	249	5986	LOC108209321;LOC108211545;LOC108214189;LOC108226821;LOC108227891
Photosynthesis	ko00195	5	90	249	5986	LOC108193858;atpB;petA;psbI;psbZ
RNA degradation	ko03018	5	136	249	5986	LOC108195949;LOC108200210;LOC108220200;LOC108223552;LOC108225726
Galactose metabolism	ko00052	5	82	249	5986	LOC108204362;LOC108205405;LOC108209529;LOC108210220;LOC108218455
Glyoxylate and dicarboxylate metabolism	ko00630	5	89	249	5986	Carrot_newGene_631;LOC108197758;LOC108204104;LOC108218502;LOC108220137
Ubiquitin mediated proteolysis	ko04120	5	173	249	5986	LOC108205256;LOC108208976;LOC108214143;LOC108215040;LOC108226269
Fatty acid biosynthesis	ko00061	4	64	249	5986	LOC108194026;LOC108199923;LOC108211240;LOC108225722
Nitrogen metabolism	ko00910	4	61	249	5986	Carrot_newGene_631;LOC108210675;LOC108215759;LOC108224432
Base excision repair	ko03410	4	52	249	5986	LOC108205416;LOC108215229;LOC108220378;LOC108224126
mRNA surveillance pathway	ko03015	4	162	249	5986	Carrot_newGene_634;LOC108218794;LOC108223552;LOC108225726
Terpenoid backbone biosynthesis	ko00900	4	66	249	5986	LOC108195887;LOC108200591;LOC108211606;LOC108222738
Alanine, aspartate and glutamate metabolism	ko00250	4	63	249	5986	Carrot_newGene_631;LOC108197758;LOC108200339;LOC108209760
RNA transport	ko03013	4	211	249	5986	LOC108218446;LOC108223023;LOC108223552;LOC108225726
Purine metabolism	ko00230	3	194	249	5986	LOC108202989;LOC108204225;LOC108215229
Pyrimidine metabolism	ko00240	3	144	249	5986	LOC108204225;LOC108215229;LOC108219750
Inositol phosphate metabolism	ko00562	3	75	249	5986	LOC108209321;LOC108211545;LOC108226821
Ribosome biogenesis in eukaryotes	ko03008	3	121	249	5986	Carrot_newGene_1152;Carrot_newGene_1279;LOC108197314
Stilbenoid, diarylheptanoid and gingerol biosynthesis	ko00945	3	38	249	5986	LOC108220774;LOC108223132;LOC108223615
Cutin, suberine and wax biosynthesis	ko00073	3	43	249	5986	LOC108215276;LOC108220377;LOC108224442
Sulfur metabolism	ko00920	3	38	249	5986	LOC108202989;LOC108204316;LOC108207704
Biosynthesis of unsaturated fatty acids	ko01040	3	81	249	5986	LOC108206807;LOC108209920;LOC108220169
Endocytosis	ko04144	3	189	249	5986	LOC108208857;LOC108223701;LOC108226821
Tyrosine metabolism	ko00350	3	53	249	5986	Carrot_newGene_1245;LOC108205905;LOC108214323
Thiamine metabolism	ko00730	3	15	249	5986	LOC108204812;LOC108206733;LOC108211831
Pyruvate metabolism	ko00620	3	117	249	5986	LOC108194026;LOC108203450;LOC108215635
Monoterpenoid biosynthesis	ko00902	3	21	249	5986	LOC108197982;LOC108205518;LOC108209698
Carbon fixation in photosynthetic organisms	ko00710	3	93	249	5986	LOC108197758;LOC108215635;LOC108220137
DNA replication	ko03030	3	167	249	5986	LOC108200647;LOC108211604;LOC108215229
Pentose and glucuronate interconversions	ko00040	3	171	249	5986	LOC108203450;LOC108224700;LOC108227732
Arachidonic acid metabolism	ko00590	3	21	249	5986	LOC108197915;LOC108200013;LOC108225074
Regulation of autophagy	ko04140	3	38	249	5986	Carrot_newGene_1894;Carrot_newGene_708;LOC108205265
N-Glycan biosynthesis	ko00510	3	62	249	5986	LOC108196816;LOC108197076;LOC108210107
SNARE interactions in vesicular transport	ko04130	2	47	249	5986	LOC108223368;LOC108224470
Pentose phosphate pathway	ko00030	2	60	249	5986	LOC108198684;LOC108214363
Ether lipid metabolism	ko00565	2	36	249	5986	LOC108196434;LOC108199873
Valine, leucine and isoleucine degradation	ko00280	2	56	249	5986	LOC108196830;LOC108203450
Porphyrin and chlorophyll metabolism	ko00860	2	49	249	5986	LOC108195887;LOC108211652
Lysine degradation	ko00310	2	45	249	5986	LOC108203450;LOC108212728
beta-Alanine metabolism	ko00410	2	49	249	5986	LOC108200790;LOC108203450
Basal transcription factors	ko03022	2	51	249	5986	LOC108195137;LOC108213559
Glycine, serine and threonine metabolism	ko00260	2	71	249	5986	LOC108197758;LOC108215943
Degradation of aromatic compounds	ko01220	2	11	249	5986	LOC108205905;LOC108214323
Limonene and pinene degradation	ko00903	2	15	249	5986	LOC108203450;LOC108223615
Nucleotide excision repair	ko03420	2	177	249	5986	LOC108211604;LOC108215229
Sesquiterpenoid and triterpenoid biosynthesis	ko00909	2	35	249	5986	LOC108199283;LOC108202783
Phagosome	ko04145	2	99	249	5986	LOC108219251;LOC108227727
Tryptophan metabolism	ko00380	2	43	249	5986	LOC108203450;LOC108218502
Selenocompound metabolism	ko00450	2	23	249	5986	LOC108202989;LOC108219750
Aminoacyl-tRNA biosynthesis	ko00970	2	58	249	5986	LOC108204734;LOC108218705
ABC transporters	ko02010	2	32	249	5986	LOC108204985;LOC108210943
Cyanoamino acid metabolism	ko00460	2	49	249	5986	LOC108200013;LOC108211505
Other types of O-glycan biosynthesis	ko00514	1	4	249	5986	LOC108218453
Linoleic acid metabolism	ko00591	1	19	249	5986	Carrot_newGene_28
Nicotinate and nicotinamide metabolism	ko00760	1	21	249	5986	LOC108196835
Homologous recombination	ko03440	1	167	249	5986	LOC108211604
Phenylalanine, tyrosine and tryptophan biosynthesis	ko00400	1	54	249	5986	LOC108213327
Photosynthesis - antenna proteins	ko00196	1	35	249	5986	LOC108202761
2-Oxocarboxylic acid metabolism	ko01210	1	56	249	5986	LOC108197758
Steroid biosynthesis	ko00100	1	40	249	5986	LOC108199283
Non-homologous end-joining	ko03450	1	8	249	5986	LOC108228080
Taurine and hypotaurine metabolism	ko00430	1	18	249	5986	LOC108200013
Circadian rhythm - plant	ko04712	1	61	249	5986	LOC108215973
Mismatch repair	ko03430	1	152	249	5986	LOC108211604
Diterpenoid biosynthesis	ko00904	1	41	249	5986	LOC108197819
Citrate cycle (TCA cycle)	ko00020	1	66	249	5986	LOC108215635
Vitamin B6 metabolism	ko00750	1	13	249	5986	LOC108206088
Propanoate metabolism	ko00640	1	34	249	5986	LOC108194026
Ascorbate and aldarate metabolism	ko00053	1	49	249	5986	LOC108203450
Ubiquinone and other terpenoid-quinone biosynthesis	ko00130	1	49	249	5986	LOC108197735
Zeatin biosynthesis	ko00908	1	42	249	5986	LOC108220888
Sphingolipid metabolism	ko00600	1	32	249	5986	LOC108196408
RNA polymerase	ko03020	1	55	249	5986	LOC108204225
Histidine metabolism	ko00340	1	27	249	5986	LOC108203450
P2S4 vs P2M4
#Pathway	ko_ID	DEG	Gene	DEG_all	Gene_all
Protein processing in endoplasmic reticulum	ko04141	25	286	188	5986	Carrot_newGene_1963;LOC108192288;LOC108193601;LOC108193767;LOC108193989;LOC108198330;LOC108202086;LOC108208113;LOC108208479;LOC108208857;LOC108210519;LOC108210532;LOC108211448;LOC108211516;LOC108211582;LOC108222073;LOC108222175;LOC108222768;LOC108223701;LOC108224335;LOC108225374;LOC108225799;LOC108225801;LOC108226767;LOC108227515
Fatty acid metabolism	ko01212	20	146	188	5986	LOC108194026;LOC108197230;LOC108197256;LOC108197419;LOC108198634;LOC108198637;LOC108198638;LOC108199375;LOC108199626;LOC108202677;LOC108204656;LOC108210933;LOC108211240;LOC108218481;LOC108218742;LOC108218743;LOC108219326;LOC108223875;LOC108224006;LOC108225347
Biosynthesis of unsaturated fatty acids	ko01040	17	81	188	5986	LOC108197230;LOC108197256;LOC108197419;LOC108198634;LOC108198637;LOC108198638;LOC108199375;LOC108202677;LOC108204656;LOC108210933;LOC108218481;LOC108218742;LOC108218743;LOC108219326;LOC108223875;LOC108224006;LOC108225347
Phenylpropanoid biosynthesis	ko00940	14	225	188	5986	LOC108193059;LOC108193638;LOC108210906;LOC108211704;LOC108211894;LOC108214501;LOC108215940;LOC108216901;LOC108220879;LOC108221040;LOC108223317;LOC108225106;LOC108226760;LOC108227923
DNA replication	ko03030	12	167	188	5986	LOC108192439;LOC108194489;LOC108197264;LOC108204533;LOC108206974;LOC108209878;LOC108211889;LOC108213272;LOC108216116;LOC108217507;LOC108219392;LOC108228149
Biosynthesis of amino acids	ko01230	12	274	188	5986	Carrot_newGene_631;LOC108193760;LOC108197758;LOC108203001;LOC108204867;LOC108210565;LOC108214493;LOC108223353;LOC108224339;LOC108224600;LOC108225922;LOC108227858
Plant hormone signal transduction	ko04075	12	371	188	5986	Carrot_newGene_2807;LOC108198802;LOC108205628;LOC108205779;LOC108206159;LOC108208065;LOC108208168;LOC108214446;LOC108216308;LOC108219907;LOC108224115;LOC108226456
Starch and sucrose metabolism	ko00500	11	286	188	5986	Carrot_newGene_1176;Carrot_newGene_2837;LOC108193059;LOC108193934;LOC108202925;LOC108204671;LOC108211425;LOC108216445;LOC108218455;LOC108224887;LOC108225106
Plant-pathogen interaction	ko04626	9	231	188	5986	Carrot_newGene_1963;LOC108195521;LOC108206657;LOC108209733;LOC108210519;LOC108214122;LOC108221936;LOC108226456;LOC108227515
Carbon metabolism	ko01200	8	302	188	5986	LOC108194026;LOC108197758;LOC108198684;LOC108203001;LOC108220137;LOC108223341;LOC108224605;LOC108227858
Mismatch repair	ko03430	8	152	188	5986	LOC108192439;LOC108192774;LOC108194489;LOC108211379;LOC108211889;LOC108213272;LOC108218032;LOC108228149
Phenylalanine metabolism	ko00360	8	146	188	5986	LOC108193638;LOC108211894;LOC108215940;LOC108216901;LOC108223317;LOC108224339;LOC108226760;LOC108227923
Endocytosis	ko04144	6	189	188	5986	LOC108197986;LOC108208857;LOC108213584;LOC108222768;LOC108223701;LOC108227581
Phenylalanine, tyrosine and tryptophan biosynthesis	ko00400	6	54	188	5986	LOC108204867;LOC108210565;LOC108223353;LOC108224339;LOC108224600;LOC108225922
Pyrimidine metabolism	ko00240	5	144	188	5986	Carrot_newGene_1872;LOC108198715;LOC108206974;LOC108219392;LOC108226482
Galactose metabolism	ko00052	5	82	188	5986	Carrot_newGene_1148;LOC108204671;LOC108210651;LOC108211357;LOC108218455
Cysteine and methionine metabolism	ko00270	5	114	188	5986	LOC108196026;LOC108209382;LOC108214493;LOC108214624;LOC108224339
Nucleotide excision repair	ko03420	5	177	188	5986	LOC108192439;LOC108194489;LOC108211889;LOC108213272;LOC108228149
Glyoxylate and dicarboxylate metabolism	ko00630	5	89	188	5986	Carrot_newGene_631;Carrot_newGene_65;LOC108197758;LOC108220137;LOC108223341
Purine metabolism	ko00230	5	194	188	5986	Carrot_newGene_1872;Carrot_newGene_51;LOC108206647;LOC108206974;LOC108219392
Spliceosome	ko03040	4	253	188	5986	Carrot_newGene_3769;LOC108208857;LOC108222768;LOC108223701
Fatty acid degradation	ko00071	4	68	188	5986	Carrot_newGene_1245;LOC108199229;LOC108199626;LOC108211240
Homologous recombination	ko03440	4	167	188	5986	LOC108192439;LOC108194489;LOC108213272;LOC108228149
Glycerolipid metabolism	ko00561	4	85	188	5986	Carrot_newGene_3726;LOC108199229;LOC108210867;LOC108227891
Ribosome	ko03010	4	352	188	5986	Carrot_newGene_3733;LOC108195143;LOC108196685;LOC108206301
alpha-Linolenic acid metabolism	ko00592	4	54	188	5986	Carrot_newGene_1245;LOC108194344;LOC108195869;LOC108198193
Carotenoid biosynthesis	ko00906	4	45	188	5986	Carrot_newGene_2266;LOC108201942;LOC108216136;LOC108220121
Glycine, serine and threonine metabolism	ko00260	4	71	188	5986	Carrot_newGene_65;LOC108197758;LOC108225922;LOC108227858
Fatty acid biosynthesis	ko00061	3	64	188	5986	LOC108194026;LOC108199626;LOC108211240
Glycerophospholipid metabolism	ko00564	3	111	188	5986	Carrot_newGene_3726;LOC108215891;LOC108227891
Glycolysis / Gluconeogenesis	ko00010	3	153	188	5986	Carrot_newGene_1245;LOC108199229;LOC108203001
Arginine and proline metabolism	ko00330	3	96	188	5986	Carrot_newGene_631;LOC108196026;LOC108199229
Pentose and glucuronate interconversions	ko00040	3	171	188	5986	Carrot_newGene_2837;LOC108199229;LOC108216445
Carbon fixation in photosynthetic organisms	ko00710	3	93	188	5986	LOC108197758;LOC108203001;LOC108220137
Taurine and hypotaurine metabolism	ko00430	3	18	188	5986	Carrot_newGene_2894;LOC108216848;LOC108224391
Peroxisome	ko04146	3	108	188	5986	LOC108199626;LOC108211240;LOC108212562
Porphyrin and chlorophyll metabolism	ko00860	3	49	188	5986	Carrot_newGene_4936;LOC108206898;LOC108211652
RNA transport	ko03013	3	211	188	5986	Carrot_newGene_2905;LOC108199480;LOC108218953
Ubiquinone and other terpenoid-quinone biosynthesis	ko00130	3	49	188	5986	LOC108197735;LOC108224339;LOC108227923
RNA degradation	ko03018	3	136	188	5986	LOC108199364;LOC108220200;LOC108223371
Glutathione metabolism	ko00480	3	113	188	5986	LOC108195288;LOC108199308;LOC108213210
Nitrogen metabolism	ko00910	3	61	188	5986	Carrot_newGene_631;LOC108211968;LOC108224432
Valine, leucine and isoleucine degradation	ko00280	2	56	188	5986	LOC108193760;LOC108199229
Alanine, aspartate and glutamate metabolism	ko00250	2	63	188	5986	Carrot_newGene_631;LOC108197758
Ascorbate and aldarate metabolism	ko00053	2	49	188	5986	LOC108199229;LOC108206205
Linoleic acid metabolism	ko00591	2	19	188	5986	LOC108195869;LOC108198193
Pyruvate metabolism	ko00620	2	117	188	5986	LOC108194026;LOC108199229
Tyrosine metabolism	ko00350	2	53	188	5986	Carrot_newGene_1245;LOC108224339
Lysine degradation	ko00310	2	45	188	5986	LOC108199229;LOC108224605
ABC transporters	ko02010	2	32	188	5986	LOC108209345;LOC108215358
Phosphatidylinositol signaling system	ko04070	2	82	188	5986	LOC108211545;LOC108227891
Valine, leucine and isoleucine biosynthesis	ko00290	2	19	188	5986	LOC108193760;LOC108227858
Cyanoamino acid metabolism	ko00460	2	49	188	5986	LOC108193059;LOC108225106
Selenocompound metabolism	ko00450	2	23	188	5986	Carrot_newGene_51;LOC108209382
Circadian rhythm - plant	ko04712	2	61	188	5986	LOC108194504;LOC108208909
Oxidative phosphorylation	ko00190	2	184	188	5986	Carrot_newGene_1262;nad6
Flavonoid biosynthesis	ko00941	2	62	188	5986	LOC108213382;LOC108220879
Zeatin biosynthesis	ko00908	2	42	188	5986	LOC108193857;LOC108227458
Cutin, suberine and wax biosynthesis	ko00073	2	43	188	5986	LOC108202980;LOC108219800
Tropane, piperidine and pyridine alkaloid biosynthesis	ko00960	2	29	188	5986	LOC108211614;LOC108224339
2-Oxocarboxylic acid metabolism	ko01210	2	56	188	5986	LOC108193760;LOC108197758
Histidine metabolism	ko00340	1	27	188	5986	LOC108199229
Pantothenate and CoA biosynthesis	ko00770	1	30	188	5986	LOC108193760
mRNA surveillance pathway	ko03015	1	162	188	5986	Carrot_newGene_2905
RNA polymerase	ko03020	1	55	188	5986	Carrot_newGene_1872
Diterpenoid biosynthesis	ko00904	1	41	188	5986	LOC108197518
Terpenoid backbone biosynthesis	ko00900	1	66	188	5986	LOC108218939
Citrate cycle (TCA cycle)	ko00020	1	66	188	5986	LOC108224605
Tryptophan metabolism	ko00380	1	43	188	5986	LOC108199229
Regulation of autophagy	ko04140	1	38	188	5986	Carrot_newGene_708
Base excision repair	ko03410	1	52	188	5986	LOC108211889
Sulfur metabolism	ko00920	1	38	188	5986	Carrot_newGene_51
Inositol phosphate metabolism	ko00562	1	75	188	5986	LOC108211545
Photosynthesis	ko00195	1	90	188	5986	LOC108194060
Stilbenoid, diarylheptanoid and gingerol biosynthesis	ko00945	1	38	188	5986	LOC108220879
beta-Alanine metabolism	ko00410	1	49	188	5986	LOC108199229
Propanoate metabolism	ko00640	1	34	188	5986	LOC108194026
Ribosome biogenesis in eukaryotes	ko03008	1	121	188	5986	LOC108200729
Amino sugar and nucleotide sugar metabolism	ko00520	1	143	188	5986	LOC108224887
Pentose phosphate pathway	ko00030	1	60	188	5986	LOC108198684
Monoterpenoid biosynthesis	ko00902	1	21	188	5986	LOC108197982
Thiamine metabolism	ko00730	1	15	188	5986	LOC108218939
Isoquinoline alkaloid biosynthesis	ko00950	1	24	188	5986	LOC108224339

## Sheet: Table S5
Table S5. DEGs involved in oxidative phosphorylation.
	Mean FPKM of P2S and P2M at four stages
Gene ID	P2S1	P2M1	P2S2	P2M2	P2S3	P2M3	P2S4	P2M4	Annotation	Gene
DcNad2	6.43313	5.07245	2.55343	6.03922	6.95836	7.87912	2.81146	3.32361	NADH-ubiquinone oxidoreductase chain 2	mtNad2
LOC108224321	3.37251	5.70037	1.82083	4.05027	3.60497	0.095636	2.84123	1.42143	NADH dehydrogenase subunit 5	Nad5
DcNad9	2.00869	2.38305	1.52896	3.8891	3.5314	22.1938	4.27753	10.9197	NADH dehydrogenase 9	mtNad9
LOC108222083	10.1758	11.3817	12.6483	12.4553	13.2837	34.7959	15.9407	23.8518	Cytochrome c oxidase copper chaperone 1	Cox1
DcCox2	1.97548	2.36623	1.15189	5.67523	1.89802	15.2028	2.57993	1.85404	Cytochrome c oxidase subunit 2	mtCox2
LOC108214800	4.27244	2.96451	2.52614	7.13353	5.29952	15.1148	6.46659	3.16357	Cytochrome c oxidase subunit 2	Cox2
DcCox3	5.99457	7.4794	2.4538	4.11637	3.19641	14.5203	3.13312	6.13706	Cytochrome c oxidase subunit 3	mtCox3
DcATP9	2017.12	68.8302	748.855	1309.16	12843.1	41561.3	6187.73	2988.84	ATP synthase subunit 9	mtATP9
DcATPβ	33.7941	28.0047	24.1306	25.5473	42.7609	392.519	26.501	323.263	ATP synthase subunit beta	mtATPβ
LOC108192759	1.09486	0.817524	0.472841	1.05584	1.15157	6.58735	1.281	2.21933	ATP synthase subunit 6	ATP6
LOC108227727	42.7335	40.1485	24.6781	28.3599	33.8364	78.5162	33.1483	33.3474	V-type proton ATPase subunit e2	ATPe
Novegene_602	2.47826	0.436502	0	8.07081	2.97442	4.64182	2.88101	6.74301	ATP synthase subunit beta	ATPβ

## Sheet: Table S6
Table S6. Mean number of expressed genes in each sample
	T1	T2	T3	T4
P2S	24678	24539	25212	25571
P2M	24438	24529	23942	24768

## Sheet: Table S7
Table S7. Sequence-specific primers used for qRT-PCR.
Primer name	Sequence (5' to 3')	Annotation
ATP9-F	CGATGGAAATGCCCTCTT	ATP synthase subunit 9
ATP9-R	GTAGTGCCCGGTTTGTCTT
LOC108217347-F	TCCCTGCATTTACCAGAACTCG	PISTILLATA
LOC108217347-R	TGCCACTGCCATTCCCATC
LOC108194187-F	GCGGTGAAGTAAGTGCCT	SEPALLATA 1-like
LOC108194187-R	GAATTGCAGTTCAGTGGC
LOC108214218-F	ATAACCAGCAGCAGCAAC	SEPALLATA 1
LOC108214218-R	GCCTCCATCCAGGTAGCA
LOC108214703-F	CAGGTGCATCTGGGAGTT	AGAMOUS-like-1
LOC108214703-R	GGTCCTGGTGAGACGAGTAA
LOC108214800-F	CCCGCAAAGGATTGTTCATG	Cytochrome c oxidase subunit 2
LOC108214800-R	CTGGATCTACTACTACCTCGTC
LOC108206937-F	TCCGTCAAGTAGCTCCACAA	AGAMOUS-like 9-1
LOC108206937-R	GTTATTCGCACTCGGACCAG
LOC108211719-F	AGTAACCACTACCAGGCTATGC	DEFICIENS-like-1
LOC108211719-R	CCATTCAAACTTTCGCCCTTCC
NoveGene_602-F	GCAGGGTCGGTCAAATCGT	ATP synthase subunit beta
NoveGene_602-R	GAATGCCTTCCGCTGTGGG
LOC108222073_F	CTGCCCCTTCTGGCTTGAT	Endoplasmic reticulum oxidoreductin -1
LOC108222073_R	CTTCCGTGTGGTGGCTTCTT
LOC108222175_F	TCATCGTTGTCGCCTCGT	Heat shock protein 20
LOC108222175_R	GCCTATTGCCTCGCTTTC
LOC108215973_F	GATTTTACCCGACTCCGACG	Chalcone synthase
LOC108215973_R	CGCTTCCTTCAACGACTTCTC
Ubiquitin_F	GCTCGAGGACGGCAGAAC	Ubiquitin
Ubiquitin_R	CTTGGGCTTGGTGTAGGTCTTC
